# Supplementary material for: Prevalence of and factors associated with swellings of the ribs in tie stall housed dairy cows in Germany
Source: PLoS One. 2022 Jul 15;17(7):e0269726. doi: 10.1371/journal.pone.0269726 (PMC9286234; doi:10.1371/journal.pone.0269726)
Supplement: S1 Dataset — (XLSX) [file pone.0269726.s007.xlsx]

## Sheet: mydat
farm_id	region_id	BCS	hocks	RS	neck	parity	farming regular/sideline	farming type (konv/ecological)	length	width	year	season	farm_size	breed	days in milk	BCS3	pasture	exercise	back	tail	SLS	parity kat	tying	stanchion floor	bedding	gutter design	slipperiness
241	3	3.5	4	0	2	2	2	0	167.5	110	2017	autumn	28	SIM	122	opt	1	0	0	0	0	2	Grabner	Gummi	0	Rost	1
686	3	3.75	2	0	1	2	1	0	240.5	131.5	2019	spring	20	SIM	27	opt	1	0	0	0	0	2	Sonstiges	Gummi	0	Beton	1
241	3	4	2	0	1	1	2	0	167.5	110	2017	autumn	28	SIM	276	opt	1	0	0	0	0	1	Grabner	Gummi	0	Rost	1
647	3	3.5		0	1	2	2	0	167.5	97	2019	winter	28	SIM	273	opt	0	0	0	0	0	2	Zentralsgelenkshalsrahmen	Gummi	0	Beton	1
647	3	3.75	2	0	2	2	2	0	167.5	97	2019	winter	28	SIM	122	opt	0	0	0	0	0	2	Zentralsgelenkshalsrahmen	Gummi	0	Beton	1
647	3	3.5	1	0	1	2	2	0	167.5	97	2019	winter	28	SIM	36	opt	0	0	0	0	0	2	Zentralsgelenkshalsrahmen	Gummi	0	Beton	1
81	3	4.25	3	0	2	3	1	0	155.5	100.5	2017	spring	25	SIM	647	opt	0	0	0	0	1	3	Grabner	Gummi	0	Rost	2
81	3	3.25	3	0	2	0	1	0	155.5	100.5	2017	spring	25	SIM	244	under	0	0	0	0	0	1	Grabner	Gummi	0	Rost	2
210	3	2.75	1	0	1	2	1	1	177	99	2017	summer	39	BS	76	opt	1	0	0	0	1	2	Halsband_Kette	Gummi	0	Rost	2
539	3	3.5		0	2	5	2	0	151	103	2018	autumn	17	SIM	1100	under	0	0	0	0	0	3	Sonstiges	Beton	0	Beton	0
673	3	4	2	0	2	3	1	0	151	100	2019	spring	26	SIM	83	opt	0	0	0	0	0	3	Grabner	Beton	0	Rost	2
764	3	2.75	2	0	1	4	1	0	175	102.5	2019	summer	39	BS	966	under	1	0	0	0	0	3	Sonstiges	Gummi	0	Rost	1
673	3	3.5	2	0	2	3	1	0	151	100	2019	spring	26	SIM	252	opt	0	0	0	0	0	3	Grabner	Beton	0	Rost	2
646	3	3.5	2	0	1	5	2	0	200.5	100	2019	winter	11	SIM	26	opt	0	0	0	0	0	3	Sonstiges	Beton	0	Rost	1
166	3	4.5	2	0	2	3	1	0	151.5	103.5	2017	summer	27	SIM	352	over	0	0	0	0	0	3	Grabner	Gummi	0	Rost	1
166	3	3.75	4	0	3	3	1	0	151.5	103.5	2017	summer	27	SIM	174	opt	0	0	0	0	1	3	Grabner	Gummi	0	Rost	2
166	3	3.75	4	0	2	1	1	0	151.5	103.5	2017	summer	27	SIM	200	opt	0	0	0	0	1	1	Grabner	Gummi	0	Rost	2
166	3	4	2	0	1	1	1	0	151.5	103.5	2017	summer	27	SIM	428	opt	0	0	0	0	0	1	Grabner	Gummi	0	Rost	2
166	3	3.25		0	3	1	1	0	151.5	103.5	2017	summer	27	SIM	382	under	0	0	0	0	1	1	Grabner	Gummi	0	Rost	2
166	3	3	2	0	2	2	1	0	151.5	103.5	2017	summer	27	SIM	149	under	0	0	0	0	0	2	Grabner	Gummi	0	Rost	2
538	3	3.25	1	0	1	2	1	1	158	95	2018	autumn	13	SIM	217	under	1	1	0	0	0	2	Zentralsgelenkshalsrahmen	Gummi	0	Beton	0
538	3	3.5	1	1	1	1	1	1	158	95	2018	autumn	13	SIM	347	under	1	1	0	0	0	1	Zentralsgelenkshalsrahmen	Gummi	0	Beton	0
688	3	3.25	2	0	1	3	2	0	213.5	105	2019	spring	14	SIM	91	opt	0	0	0	0	0	3	Halsband_Kette	Beton	0	Beton	1
715	2	3.5	2	0	1	7	1	0	175	106	2019	summer	36	H	521	opt	0	1	0	0	0	3	Grabner	Gummi	0	Beton	1
368	3	4.25	3	1	1	3	1	0	240	110	2018	spring	34	SIM	288	opt	1	0	0	0	0	3	Sonstiges	Beton	0	Beton	1
435	3	3	2	1	2	2	2	0	213	120	2018	summer	5	SIM	90	under	0	0	0	0	1	2	Halsband_Kette	Beton	0	Beton	1
171	3	3.5		0	2	4	1	0	158	97	2017	summer	34	SIM	97	opt	0	0	0	0	1	3	Grabner	Beton	0	Rost	1
171	3	3.5	2	0	2	4	1	0	158	97	2017	summer	34	SIM	185	opt	0	0	0	0	1	3	Grabner	Beton	0	Rost	0
171	3	3.75		0	3	4	1	0	158	97	2017	summer	34	SIM	186	opt	0	0	0	0	0	3	Grabner	Beton	0	Rost	1
63	1	3.25	2	0	1	4	1	0	184	113	2017	spring	38	H	155	opt	1	1	0	0	0	3	Grabner	Gummi	1	Beton	2
63	1	4.25	2	0	1	3	1	0	184	113	2017	spring	38	H	400	over	1	1	0	0	0	3	Grabner	Gummi	1	Beton	2
63	1	3.25	2	0	1	4	1	0	184	113	2017	spring	38	H	53	opt	1	1	0	0	0	3	Grabner	Gummi	1	Beton	2
63	1	4.25	3	0	1	4	1	0	184	113	2017	spring	38	H	191	over	1	1	0	0	0	3	Grabner	Gummi	1	Beton	2
680	2	3.5	2	0	1	3	1	0	220	96	2019	spring	16	H	233	opt	1	0	0	1	0	3	Sonstiges	Gummi	0	Beton	1
680	2	3	1	0	1	3	1	0	220	96	2019	spring	16	H	136	opt	1	0	0	1	0	3	Sonstiges	Gummi	0	Beton	1
680	2	3.25	2	0	1	2	1	0	220	96	2019	spring	16	H	233	opt	1	0	0	0	0	2	Sonstiges	Gummi	0	Beton	1
109	3	3.75	3	0	2	5	1	0	167	112	2017	spring	34	SIM	160	opt	0	0	0	0	1	3	Grabner	Gummi	0	Rost	1
109	3	3.75	3	0	2	5	1	0	167	112	2017	spring	34	SIM	248	opt	0	0	0	0	0	3	Grabner	Gummi	0	Rost	1
109	3	5	2	0	1	5	1	0	167	112	2017	spring	34	SIM	203	over	0	0	0	0	0	3	Grabner	Gummi	0	Rost	1
375	3	4.25	2	0	3	3	1	0	170	91	2018	spring	45	SIM	275	opt	0	0	0	0	0	3	Grabner	Gummi	0	Rost	1
201	3	2.75	2	1	2	3	2	0	154	100	2017	summer	40	H	225		0	0	1	0	0	3	Halsband_Kette	Gummi	0	Rost	2
201	3	3		1	3	3	2	0	154	100	2017	summer	40	H	18	opt	0	0	0	0	0	3	Halsband_Kette	Gummi	0	Rost	2
201	3	2.25	3	0	2	3	2	0	154	100	2017	summer	40	H	292	under	0	0	0	0	1	3	Halsband_Kette	Gummi	0	Rost	2
201	3	2.75	4	0	1	3	2	0	154	100	2017	summer	40	H	303	under	0	0	0	0	0	3	Halsband_Kette	Gummi	0	Rost	2
201	3	2.75	4	0	1	3	2	0	154	100	2017	summer	40	H	274		0	0	1	0	0	3	Halsband_Kette	Gummi	0	Rost	2
201	3	2.75		0	1	3	2	0	154	100	2017	summer	40	H	56	opt	0	0	1	0	0	3	Halsband_Kette	Gummi	0	Rost	2
715	2	3.5	3	0	2	5	1	0	175	106	2019	summer	36	H	260	opt	0	1	0	0	0	3	Grabner	Gummi	0	Beton	1
201	3	3.25	2	0	1	2	2	0	154	100	2017	summer	40	H	323	opt	0	0	0	0	1	2	Halsband_Kette	Gummi	0	Rost	2
201	3	3.75	2	0	1	2	2	0	154	100	2017	summer	40	H	327	opt	0	0	0	0	1	2	Halsband_Kette	Gummi	0	Rost	2
153	2	4.75	2	0	1	1	1	0	139	107	2017	summer	21	H	489	over	1	1	0	1	0	1	Zentralsgelenkshalsrahmen	Gummi	0	Rost	1
210	3	2.75	1	0	1	0	1	1	177	99	2017	summer	39	BS			1	0	0	0	0	1	Halsband_Kette	Gummi	0	Rost	2
53	1	2.75	2	0	2	0	1	0	158	101	2017	spring	27	H	102	opt	1	0	0	0	0	1	Grabner	Beton	1	Beton	1
53	1	2.75	2	0	1	1	1	0	158	101	2017	spring	27	H	61	opt	1	0	0	0	0	1	Grabner	Beton	1	Beton	1
53	1	2.75	3	0	1	1	1	0	158	101	2017	spring	27	H	57	opt	1	0	0	0	0	1	Grabner	Beton	1	Beton	1
53	1	3	3	0	1	1	1	0	158	101	2017	spring	27	H	63	opt	1	0	0	0	0	1	Grabner	Beton	1	Beton	1
580	1	2.75	2	0	1	2	1	0	143	100.5	2019	winter	39	H	154	opt	1	0	0	0	1	2	Zentralsgelenkshalsrahmen	Gummi	0	Rost	2
715	2	3.5	2	0	2	5	1	0	175	106	2019	summer	36	H	549	opt	0	1	0	0	1	3	Grabner	Gummi	0	Beton	1
121	3	4.5	4	1	2	9	2	0	157	100	2017	spring	27	SIM	71	over	0	0	0	0	1	3	Grabner	Gummi	0	Rost	2
589	3	4	3	1	1	2	1	0	173	102	2018	winter	23	SIM	338	opt	0	0	0	0	0	2	Grabner	Gummi	0	Rost	1
589	3	4.5	2	0	3	2	1	0	173	102	2018	winter	23	SIM	308	over	0	0	0	0	1	2	Grabner	Gummi	0	Rost	1
589	3	3.75	1	1	1	1	1	0	173	102	2018	winter	23	SIM	614	opt	0	0	0	0	0	1	Grabner	Gummi	0	Rost	1
589	3	3.75	2	0	2	2	1	0	173	102	2018	winter	23	SIM	284	opt	0	0	0	0	0	2	Grabner	Gummi	0	Rost	1
594	3	3.75		0	2	2	1	0	169	102	2018	winter	24	SIM	230	opt	0	0	0	0	0	2	Grabner	Gummi	0	Rost	2
594	3	3.5	2	0	2	2	1	0	169	102	2018	winter	24	SIM	79	opt	0	0	0	0	0	2	Grabner	Gummi	0	Rost	2
594	3	3.25		1	2	2	1	0	169	102	2018	winter	24	SIM	96	opt	0	0	0	0	0	2	Grabner	Gummi	0	Rost	2
715	2	3.25	3	0	3	3	1	0	175	106	2019	summer	36	H	522	opt	0	1	0	0	0	3	Grabner	Gummi	0	Beton	1
594	3	4	2	0	2	1	1	0	169	102	2018	winter	24	SIM	348	opt	0	0	0	0	0	1	Grabner	Gummi	0	Rost	2
594	3	3	2	0	2	1	1	0	169	102	2018	winter	24	SIM	316	under	0	0	0	0	0	1	Grabner	Gummi	0	Rost	2
594	3	3.5	3	0	2	1	1	0	169	102	2018	winter	24	SIM	187	opt	0	0	0	0	0	1	Grabner	Gummi	0	Rost	2
594	3	3.75	2	0	2	1	1	0	169	102	2018	winter	24	SIM	231	opt	0	0	0	0	0	1	Grabner	Gummi	0	Rost	2
590	3	3.5		0	1	1	1	0	168	100	2018	autumn	26	SIM	175	opt	0	0	0	0	0	1	Halsband_Kette	Gummi	0	Rost	1
728	1	3	1	0	1	3	1	0	170	97	2019	summer	1	H	41	opt	1	0	0	0	0	3	Sonstiges	Gummi	0	Beton	1
81	3	3.5	2	0	2	2	1	0	155.5	100.5	2017	spring	25	SIM	226	opt	0	0	0	0	0	2	Grabner	Gummi	0	Rost	2
715	2	2.75	3	0	3	3	1	0	175	106	2019	summer	36	H	445	under	0	1	1	0	0	3	Grabner	Gummi	0	Beton	1
361	1	4	2	0	3	3	1	0	197	92	2018	spring	35	H	370	over	1	0	0	0	0	3	Sonstiges	Beton	1	Beton	0
715	2	2.25	2	0	2	3	1	0	175	106	2019	summer	36	H	154	under	0	1	0	1	1	3	Grabner	Gummi	0	Beton	1
715	2	2.25	2	0	3	3	1	0	175	106	2019	summer	36	H	199	under	0	1	0	1	1	3	Grabner	Gummi	0	Beton	1
715	2	2.25	3	0	1	2	1	0	175	106	2019	summer	36	H	431	under	0	1	1	0	0	2	Grabner	Gummi	0	Beton	1
715	2	3	3	0	2	1	1	0	175	106	2019	summer	36	H	522	under	0	1	0	0	0	1	Grabner	Gummi	0	Beton	1
587	3	3.75	2	0	2	1	1	0	140	104	2018	autumn	22	SIM	72	opt	0	0	0	0	0	1	Grabner	Gummi	0	Rost	1
587	3	2.5	5	1	2	0	1	0	140	104	2018	autumn	22	SIM			0	0	0	0	1	1	Grabner	Gummi	0	Rost	1
715	2	3	1	0	1	2	1	0	175	106	2019	summer	36	H	624	under	0	1	0	0	0	2	Grabner	Gummi	0	Beton	1
49	3	4.75		0	1	4	2	0	174.5	96.5	2017	winter	31	SIM	6	over	1	0	0	0	0	3	Grabner	Gummi	0	Beton	1
49	3	3.75	2	0	1	2	2	0	174.5	96.5	2017	winter	31	SIM	60	opt	1	0	0	0	0	2	Grabner	Gummi	0	Beton	1
49	3	3.5	2	0	1	2	2	0	174.5	96.5	2017	winter	31	SIM	359	under	1	0	0	0	0	2	Grabner	Gummi	0	Beton	1
49	3	3.75	2	0	2	1	2	0	174.5	96.5	2017	winter	31	SIM	366	opt	1	0	0	0	0	1	Grabner	Gummi	0	Beton	1
49	3	3.25		0	2	2	2	0	174.5	96.5	2017	winter	31	SIM	40	opt	1	0	0	0	0	2	Grabner	Gummi	0	Beton	1
49	3	4	2	0	1	2	2	0	174.5	96.5	2017	winter	31	SIM	11	opt	1	0	0	0	0	2	Grabner	Gummi	0	Beton	1
594	3	3.75	2	0	2	1	1	0	169	102	2018	winter	24	SIM	151	opt	0	0	0	0	0	1	Grabner	Gummi	0	Rost	2
594	3	3.5	2	0	2	1	1	0	169	102	2018	winter	24	SIM	71	opt	0	0	0	0	0	1	Grabner	Gummi	0	Rost	2
594	3	3.5	3	1	2	1	1	0	169	102	2018	winter	24	SIM	47	opt	0	0	0	1	0	1	Grabner	Gummi	0	Rost	2
715	2	2.5	2	0	1	1	1	0	175	106	2019	summer	36	H	488	under	0	1	1	1	0	1	Grabner	Gummi	0	Beton	1
715	2	3.75	2	0	1	0	1	0	175	106	2019	summer	36	other			0	1	0	0	1	1	Grabner	Gummi	0	Beton	1
715	2	3.5	1	0	1	1	1	0	175	106	2019	summer	36	H	469	opt	0	1	0	0	0	1	Grabner	Gummi	0	Beton	1
715	2	3.75	2	0	1	1	1	0	175	106	2019	summer	36	SIM	288	opt	0	1	0	0	0	1	Grabner	Gummi	0	Beton	1
715	2	3.5	2	0	1	1	1	0	175	106	2019	summer	36	other	468	under	0	1	0	0	0	1	Grabner	Gummi	0	Beton	1
715	2	2.75	2	0	1	1	1	0	175	106	2019	summer	36	H	759	under	0	1	0	0	1	1	Grabner	Gummi	0	Beton	1
30	3	3.5		1	2	4	1	0	161	118	2017	winter	21	SIM	156	opt	0	0	0	0	1	3	Grabner	Gummi	0	Rost	0
688	3	3.75	2	0	1	2	2	0	213.5	105	2019	spring	14	SIM	317	opt	0	0	0	0	1	2	Halsband_Kette	Beton	0	Beton	1
59	3	3.5	2	0	2	2	2	1	167	95.5	2017	winter	58	other	23	opt	1	1	1	0	0	2	Halsband_Kette	Gummi	0	Rost	1
59	3	2.75	2	0	2	1	2	1	167	95.5	2017	winter	58	other	91	under	1	1	0	0	0	1	Halsband_Kette	Gummi	0	Rost	1
59	3	3.25	2	0	2	1	2	1	167	95.5	2017	winter	58	other	56	opt	1	1	0	0	0	1	Halsband_Kette	Gummi	0	Rost	1
59	3	3.25	2	0	1	0	2	1	167	95.5	2017	winter	58	other	20	under	1	1	0	0	0	1	Halsband_Kette	Gummi	0	Rost	1
715	2	2.75	3	0	1	0	1	0	175	106	2019	summer	36	H			0	1	0	0	1	1	Grabner	Gummi	0	Beton	1
715	2	3.5	2	0	1	1	1	0	175	106	2019	summer	36	other	367	under	0	1	0	0	1	1	Grabner	Gummi	0	Beton	1
715	2	3.25	2	0	1	1	1	0	175	106	2019	summer	36	other	367	under	0	1	0	0	0	1	Grabner	Gummi	0	Beton	1
210	3	3	2	0	1	1	1	1	177	99	2017	summer	39	BS	401	under	1	0	0	0	0	1	Halsband_Kette	Gummi	0	Rost	2
715	2	3	1	0	1	0	1	0	175	106	2019	summer	36	BS			0	1	0	0	0	1	Grabner	Gummi	0	Beton	1
715	2	2.5	1	0	1	0	1	0	175	106	2019	summer	36	H			0	1	0	0	0	1	Grabner	Gummi	0	Beton	1
715	2	3.75	2	0	1	0	1	0	175	106	2019	summer	36	other			0	1	0	0	0	1	Grabner	Gummi	0	Beton	1
715	2	3	2	0	1	0	1	0	175	106	2019	summer	36	other			0	1	0	0	0	1	Grabner	Gummi	0	Beton	1
715	2	2.75		0	1	0	1	0	175	106	2019	summer	36	SIM			0	1	0	0	0	1	Grabner	Gummi	0	Beton	1
715	2	3.5	2	0	1	0	1	0	175	106	2019	summer	36	SIM			0	1	0	0	1	1	Grabner	Gummi	0	Beton	1
715	2	3.25	2	0	1	0	1	0	175	106	2019	summer	36	SIM			0	1	0	0	0	1	Grabner	Gummi	0	Beton	1
715	2	3	2	0	1	0	1	0	175	106	2019	summer	36	SIM			0	1	0	0	1	1	Grabner	Gummi	0	Beton	1
715	2	3		0	1	0	1	0	175	106	2019	summer	36	SIM			0	1	0	0	0	1	Grabner	Gummi	0	Beton	1
715	2	2.25		0	1	0	1	0	175	106	2019	summer	36	H			0	1	0	0	0	1	Grabner	Gummi	0	Beton	1
715	2	2.25	1	0	1	0	1	0	175	106	2019	summer	36	other			0	1	0	0	0	1	Grabner	Gummi	0	Beton	1
53	1	5	2	0	1	1	1	0	158	101	2017	spring	27	SIM	368	over	1	0	0	0	0	1	Grabner	Beton	1	Beton	1
53	1	4.75	2	0	1	3	1	0	158	101	2017	spring	27	SIM	2	over	1	0	0	0	0	3	Grabner	Beton	1	Beton	1
53	1	5	2	0	1	2	1	0	158	101	2017	spring	27	SIM	102	over	1	0	0	0	0	2	Grabner	Beton	1	Beton	1
53	1	4	2	0	2	2	1	0	158	101	2017	spring	27	SIM	25	opt	1	0	0	0	0	2	Grabner	Beton	1	Beton	1
53	1	4.5	2	0	1	1	1	0	158	101	2017	spring	27	SIM	63	over	1	0	0	0	0	1	Grabner	Beton	1	Beton	1
53	1	3.75	2	0	1	2	1	0	158	101	2017	spring	27	SIM	103	opt	1	0	0	0	0	2	Grabner	Beton	1	Beton	1
368	3	3.25	2	0	1	2	1	0	240	110	2018	spring	34	SIM	335	under	1	0	0	0	0	2	Sonstiges	Beton	0	Beton	1
368	3	3.5	1	0	1	2	1	0	240	110	2018	spring	34	SIM	454	under	1	0	0	0	0	2	Sonstiges	Beton	0	Beton	1
368	3	3.75	2	0	1	2	1	0	240	110	2018	spring	34	SIM	235	opt	1	0	0	0	0	2	Sonstiges	Beton	0	Beton	1
368	3	3.5	2	0	1	2	1	0	240	110	2018	spring	34	SIM	326	under	1	0	0	0	0	2	Sonstiges	Beton	0	Beton	1
368	3	3.75	2	0	1	2	1	0	240	110	2018	spring	34	SIM	95	opt	1	0	0	0	0	2	Sonstiges	Beton	0	Beton	1
81	3	3.75	2	0	2	2	1	0	155.5	100.5	2017	spring	25	SIM	209	opt	0	0	0	0	1	2	Grabner	Gummi	0	Rost	2
30	3	3.25	3	0	1	5	1	0	161	118	2017	winter	21	SIM	166	opt	0	0	0	1	0	3	Grabner	Gummi	0	Rost	0
241	3	3.75		0	1	2	2	0	167.5	110	2017	autumn	28	SIM	139	opt	1	0	0	0	0	2	Grabner	Gummi	0	Rost	1
241	3	3.5	4	0	1	2	2	0	167.5	110	2017	autumn	28	SIM	291	opt	1	0	0	0	1	2	Grabner	Gummi	0	Rost	1
375	3	3.75	2	0	2	2	1	0	170	91	2018	spring	45	SIM	215	opt	0	0	0	0	0	2	Grabner	Gummi	0	Rost	1
375	3	3.5	2	0	1	2	1	0	170	91	2018	spring	45	SIM	101	opt	0	0	0	0	0	2	Grabner	Gummi	0	Rost	1
375	3	3.25	2	0	2	2	1	0	170	91	2018	spring	45	SIM	156	opt	0	0	0	0	0	2	Grabner	Gummi	0	Rost	1
375	3	3.75	2	0	1	2	1	0	170	91	2018	spring	45	SIM	42	opt	0	0	1	0	0	2	Grabner	Gummi	0	Rost	1
375	3	3.25	3	0	1	2	1	0	170	91	2018	spring	45	SIM	6	under	0	0	0	0	0	2	Grabner	Gummi	0	Rost	1
375	3	3.25	1	0	1	4	1	0	170	91	2018	spring	45	SIM	118	opt	0	0	0	0	0	3	Grabner	Gummi	0	Rost	1
375	3	3.5	2	0	2	4	1	0	170	91	2018	spring	45	SIM	285	opt	0	0	0	0	0	3	Grabner	Gummi	0	Rost	1
375	3	3.5	5	0	2	4	1	0	170	91	2018	spring	45	SIM	263	opt	0	0	0	0	1	3	Grabner	Gummi	0	Rost	1
589	3	3	3	0	2	2	1	0	173	102	2018	winter	23	SIM	454	under	0	0	0	0	0	2	Grabner	Gummi	0	Rost	1
589	3	3.25	2	1	2	2	1	0	173	102	2018	winter	23	SIM	327	under	0	0	0	1	1	2	Grabner	Gummi	0	Rost	1
589	3	3.25	1	0	1	3	1	0	173	102	2018	winter	23	SIM	56	opt	0	0	0	1	1	3	Grabner	Gummi	0	Rost	1
52	3	3.25	3	0	2	1	1	0	156	99	2017	winter	30	SIM	343	under	0	0	0	0	1	1	Grabner	Gummi	0	Rost	2
580	1	2.75	1	0	2	3	1	0	143	100.5	2019	winter	39	H	56	opt	1	0	0	0	0	3	Grabner	Gummi	0	Rost	2
580	1	3.25	2	0	2	2	1	0	143	100.5	2019	winter	39	H	347	opt	1	0	0	0	1	2	Grabner	Beton	0	Beton	1
580	1	3	2	0	1	2	1	0	143	100.5	2019	winter	39	H	288	opt	1	0	0	0	0	2	Grabner	Gummi	0	Rost	2
580	1	2.75	3	0	2	2	1	0	143	100.5	2019	winter	39	H	292		1	0	0	0	0	2	Grabner	Gummi	0	Rost	2
210	3	2.75	1	0	1	2	1	1	177	99	2017	summer	39	BS	172	opt	1	0	0	0	0	2	Halsband_Kette	Gummi	0	Rost	2
580	1	3	3	0	1	2	1	0	143	100.5	2019	winter	39	H	246	opt	1	0	0	1	1	2	Zentralsgelenkshalsrahmen	Gummi	0	Rost	2
580	1	3.25	5	0	1	2	1	0	143	100.5	2019	winter	39	H	194	opt	1	0	0	0	0	2	Zentralsgelenkshalsrahmen	Gummi	0	Rost	2
580	1	2.5	2	0	1	2	1	0	143	100.5	2019	winter	39	H	141		1	0	0	1	1	2	Zentralsgelenkshalsrahmen	Gummi	0	Rost	2
580	1	3.5	3	0	1	1	1	0	143	100.5	2019	winter	39	H	513	opt	1	0	0	0	1	1	Zentralsgelenkshalsrahmen	Gummi	0	Rost	2
580	1	2.25	2	0	1	2	1	0	143	100.5	2019	winter	39	H	45	under	1	0	0	0	1	2	Zentralsgelenkshalsrahmen	Gummi	0	Rost	2
580	1	4.5	1	0	2	1	1	0	143	100.5	2019	winter	39	H	289	over	1	0	0	0	0	1	Grabner	Gummi	0	Rost	2
580	1	2.25	5	0	1	2	1	0	143	100.5	2019	winter	39	H	183	under	1	0	0	0	0	2	Zentralsgelenkshalsrahmen	Gummi	0	Rost	2
580	1	2.75		0	1	3	1	0	143	100.5	2019	winter	39	H	114	opt	1	0	0	0	1	3	Grabner	Gummi	0	Rost	2
539	3	2.75	2	0	1	3	2	0	151	103	2018	autumn	17	SIM	578	under	0	0	0	0	0	3	Grabner	Beton	0	Rost	0
131	3	3.5	2	0	1	2	1	1	177	103	2017	spring	61	SIM	205	opt	1	1	0	0	1	2	Sonstiges	Gummi	0	Rost	0
539	3	4	1	0	3	2	2	0	151	103	2018	autumn	17	SIM	391	opt	0	0	0	0	1	2	Sonstiges	Beton	0	Beton	0
539	3	3.5	2	0	2	1	2	0	151	103	2018	autumn	17	SIM	885	under	0	0	0	0	0	1	Grabner	Beton	0	Rost	1
171	3	3.25	5	1	2	3	1	0	158	97	2017	summer	34	SIM	639	under	0	0	0	0	1	3	Grabner	Beton	0	Rost	0
712	3	2.25	2	0	1	1	1	0	175.5	101	2019	spring	26	H	54	under	0	0	0	0	1	1	Zentralsgelenkshalsrahmen	Gummi	0	Rost	1
712	3	3.5	2	0	1	1	1	0	175.5	101	2019	spring	26	BS	125	over	0	0	0	0	0	1	Zentralsgelenkshalsrahmen	Gummi	0	Rost	1
712	3	2.5	2	0	1	1	1	0	175.5	101	2019	spring	26	H	77		0	0	0	0	0	1	Zentralsgelenkshalsrahmen	Gummi	0	Rost	1
712	3	2.5	2	1	1	1	1	0	175.5	101	2019	spring	26	H	97		0	0	0	0	0	1	Zentralsgelenkshalsrahmen	Gummi	0	Rost	1
712	3	2.25		1	1	1	1	0	175.5	101	2019	spring	26	H	91	under	0	0	0	0	0	1	Zentralsgelenkshalsrahmen	Gummi	0	Rost	1
602	3	4.5	2	0	1	4		0	170	122	2018	winter	33	SIM	117	over	1	0	0	0	0	3	Halsband_Kette	Gummi	0	Rost	2
166	3	3.75	4	0	2	1	1	0	151.5	103.5	2017	summer	27	SIM	190	opt	0	0	0	0	0	1	Grabner	Gummi	0	Rost	2
602	3	3	2	0	1	4		0	170	122	2018	winter	33	SIM	131	under	1	0	0	0	0	3	Halsband_Kette	Gummi	0	Rost	2
602	3	4.75	2	0	1	1		0	170	122	2018	winter	33	SIM	275	over	1	0	0	0	1	1	Halsband_Kette	Gummi	0	Rost	2
63	1	3.25	2	0	1	1	1	0	184	113	2017	spring	38	H	346	opt	1	1	0	0	0	1	Grabner	Gummi	1	Beton	2
63	1	3.25	1	0	1	1	1	0	184	113	2017	spring	38	H	140	opt	1	1	0	0	0	1	Grabner	Gummi	1	Beton	2
63	1	3	2	0	1	1	1	0	184	113	2017	spring	38	H	240	opt	1	1	0	0	0	1	Grabner	Gummi	1	Beton	2
63	1	3.75	2	0	1	1	1	0	184	113	2017	spring	38	H	167	over	1	1	0	0	0	1	Grabner	Gummi	1	Beton	2
63	1	3.25	2	0	1	1	1	0	184	113	2017	spring	38	H	85	opt	1	1	0	0	0	1	Grabner	Gummi	1	Beton	2
63	1	2.75	4	0	1	1	1	0	184	113	2017	spring	38	H	142	opt	1	1	0	0	0	1	Grabner	Gummi	1	Beton	2
63	1	3	4	0	1	1	1	0	184	113	2017	spring	38	H	127	opt	1	1	0	0	0	1	Grabner	Gummi	1	Beton	2
63	1	2.5	2	0	1	1	1	0	184	113	2017	spring	38	H	95		1	1	0	0	0	1	Grabner	Gummi	1	Beton	2
63	1	3.75	3	0	1	1	1	0	184	113	2017	spring	38	H	95	over	1	1	0	0	0	1	Grabner	Gummi	1	Beton	2
63	1	3	2	0	1	1	1	0	184	113	2017	spring	38	H	86	opt	1	1	0	0	0	1	Grabner	Gummi	1	Beton	2
63	1	3.25	5	0	1	1	1	0	184	113	2017	spring	38	H	43	opt	1	1	0	0	0	1	Grabner	Gummi	1	Beton	2
315	3	4.5	2	0	1	3	2	0	159	95	2018	winter	21	SIM	598	over	0	0	0	0	0	3	Grabner	Gummi	0	Rost	1
315	3	4.25	2	0	1	4	2	0	159	95	2018	winter	21	SIM	231	opt	0	0	0	0	0	3	Grabner	Gummi	0	Rost	1
315	3	4	4	0	2	3	2	0	159	95	2018	winter	21	SIM	407	opt	0	0	0	0	1	3	Grabner	Gummi	0	Rost	1
315	3	3	5	0	2	4	2	0	159	95	2018	winter	21	SIM	133	under	0	0	0	0	1	3	Grabner	Gummi	0	Rost	1
687	2	2.5	3	0	1	2	1	0	166.5	115	2019	spring	5	H	37		1	0	1	0	1	2	Halsband_Kette	Beton	0	Beton	2
52	3	4.25	1	0	3	1	1	0	156	99	2017	winter	30	SIM	356	opt	0	0	0	0	1	1	Grabner	Gummi	0	Rost	2
278	3	3.75	2	0	1	3	1	0	175	102	2017	autumn	36	BS	227	opt	1	0	0	0	0	3	Zentralsgelenkshalsrahmen	Gummi	0	Rost	1
516	3	3.25	2	0	1	6	1	1	171	100	2018	autumn	30	SIM	122	opt	1	1	0	0	0	3	Zentralsgelenkshalsrahmen	Gummi	0	Rost	1
516	3	3	1	0	1	6	1	1	171	100	2018	autumn	30	SIM	235	under	1	1	0	0	0	3	Zentralsgelenkshalsrahmen	Gummi	0	Rost	1
516	3	3.5	2	1	1	5	1	1	171	100	2018	autumn	30	SIM	236	opt	1	1	0	0	0	3	Zentralsgelenkshalsrahmen	Gummi	0	Rost	1
516	3	3.25	2	0	1	4	1	1	171	100	2018	autumn	30	SIM	166	opt	1	1	0	0	0	3	Zentralsgelenkshalsrahmen	Gummi	0	Rost	1
642	3	3.5	2	0	1	4	2	0	204	116	2019	winter	11	BS	349	opt	1	0	0	0	0	3	Halsband_Kette	Gummi	0	Rost	2
745	3	3.75	2	0	1	8	1	0	235	109	2019	summer	30	SIM	107	opt	1	0	0	0	0	3	Sonstiges	Beton	0	Beton	1
745	3	4	2	0	1	7	1	0	235	109	2019	summer	30	other	323	opt	1	0	0	0	0	3	Sonstiges	Beton	0	Beton	1
690	3	3.5	2	0	1	5	2	1	153	98.5	2019	spring	16	SIM	34	opt	1	1	0	0	1	3	Grabner	Gummi	0	Rost	1
690	3	4	2	0	1	2	2	1	153	98.5	2019	spring	16	other	0	opt	1	1	0	0	0	2	Zentralsgelenkshalsrahmen	Gummi	0	Rost	2
690	3	3.75	2	0	2	3	2	1	153	98.5	2019	spring	16	SIM	382	opt	1	1	0	0	0	3	Grabner	Gummi	0	Rost	1
701	1	3.25	3	0	3	3	1	0	157	104	2019	spring	20	H	419	opt	1	0	0	0	1	3	Grabner	Gummi	0	Rost	2
701	1	2.5	3	0	1	3	1	0	157	104	2019	spring	20	H	93		1	0	0	0	0	3	Grabner	Gummi	0	Rost	2
701	1	2.5	3	0	1	1	1	0	157	104	2019	spring	20	H	508	under	1	0	0	0	1	1	Grabner	Gummi	0	Rost	2
238	3	4.75	2	0	1	4	1	0	151.5	98	2017	autumn	26	SIM	352	over	0	0	0	0	0	3	Grabner	Gummi	0	Rost	1
238	3	3.75	5	1	2	3	1	0	151.5	98	2017	autumn	26	SIM	246	opt	0	0	0	0	0	3	Grabner	Gummi	0	Rost	1
238	3	2.5	5	0	1	2	1	0	151.5	98	2017	autumn	26	SIM	282	under	0	0	0	0	1	2	Grabner	Gummi	0	Rost	1
350	1	2.5	1	0	1	4	1	0	165	95	2018	spring	42	other	147	under	1	0	0	0	0	3	Grabner	Beton	1	Beton	1
350	1	3	1	0	2	5	1	0	165	95	2018	spring	42	other	155	under	1	0	0	0	0	3	Grabner	Beton	1	Beton	1
350	1	3.25	2	0	1	4	1	0	165	95	2018	spring	42	H	545	opt	1	0	0	0	0	3	Grabner	Beton	1	Beton	1
350	1	3	2	0	1	5	1	0	165	95	2018	spring	42	H	146	opt	1	0	0	0	0	3	Grabner	Beton	1	Beton	1
739	3	4.75	5	0	1	5	1	0	147	100	2019	summer	31	SIM	49	over	0	0	0	0	1	3	Grabner	Gummi	0	Rost	1
739	3	3.75	2	0	2	5	1	0	147	100	2019	summer	31	SIM	41	opt	0	0	0	0	1	3	Grabner	Gummi	0	Rost	1
739	3	3.25	4	0	1	5	1	0	147	100	2019	summer	31	SIM	213	under	0	0	0	0	1	3	Grabner	Gummi	0	Rost	1
582	3	3.5	1	0	1	1	2	0	168	100	2018	autumn	10	SIM	16	opt	0	0	0	0	0	1	Halsband_Kette	Gummi	0	Rost	2
739	3	4.5	2	0	1	4	1	0	147	100	2019	summer	31	SIM	278	over	0	0	0	0	1	3	Grabner	Gummi	0	Rost	1
668	2	2.5	1	0	1	5	1	1	198	105	2019	spring	7	other	529	under	1	0	0	0	0	3	Grabner	Beton	0	Beton	2
182	3	3.25	2	0	1	1	2	0	163	99	2017	summer	7	BS	326	opt	1	0	0	0	0	1	Zentralsgelenkshalsrahmen	Gummi	0	Beton	2
182	3	3.5	1	0	1	1	2	0	163	99	2017	summer	7	SIM	242	opt	1	0	0	0	0	1	Zentralsgelenkshalsrahmen	Gummi	0	Beton	2
395	3	3.5	2	0	1	1	1	0	166.5	97	2018	spring	24	SIM	222	opt	0	0	0	0	0	1	Grabner	Gummi	0	Rost	2
395	3	3.75	2	0	1	1	1	0	166.5	97	2018	spring	24	SIM	224	opt	0	0	0	0	0	1	Grabner	Gummi	0	Rost	2
395	3	3.5	1	0	1	1	1	0	166.5	97	2018	spring	24	SIM	152	opt	0	0	0	0	0	1	Grabner	Gummi	0	Rost	2
395	3	3.5	5	0	1	1	1	0	166.5	97	2018	spring	24	SIM	61	opt	0	0	0	0	0	1	Grabner	Gummi	0	Rost	2
395	3	3.75	3	0	1	1	1	0	166.5	97	2018	spring	24	SIM	149	opt	0	0	0	0	0	1	Grabner	Gummi	0	Rost	2
52	3	2.75	3	1	2	7	1	0	156	99	2017	winter	30	SIM	301	under	0	0	0	0	1	3	Grabner	Gummi	0	Rost	2
81	3	4.75	2	0	2	3	1	0	155.5	100.5	2017	spring	25	SIM	417	over	0	0	0	0	1	3	Grabner	Gummi	0	Rost	2
278	3	2	4	1	1	4	1	0	175	102	2017	autumn	36	BS	161	under	1	0	0	0	1	3	Zentralsgelenkshalsrahmen	Gummi	0	Rost	1
363	3	4.25	2	0	1	4	2	0	170	100	2018	spring	54	SIM	238	opt	1	0	0	0	0	3	Zentralsgelenkshalsrahmen	Gummi	0	Beton	1
363	3	3.75	2	0	1	3	2	0	170	100	2018	spring	54	SIM	112	opt	1	0	0	0	0	3	Zentralsgelenkshalsrahmen	Gummi	0	Beton	1
364	3	3.75	2	0	1	4	2	0	191	125	2018	spring	17	SIM	9	opt	1	0	0	0	0	3	Halsband_Kette		0	Rost	2
364	3	3.75	1	0	1	2	2	0	191	125	2018	spring	17	SIM	345	opt	1	0	0	0	0	2	Halsband_Kette		0	Rost	2
363	3	3.5	1	0	1	3	2	0	170	100	2018	spring	54	SIM	15	opt	1	0	0	0	0	3	Zentralsgelenkshalsrahmen	Gummi	0	Beton	1
363	3	3.75	4	0	1	3	2	0	170	100	2018	spring	54	SIM	20	opt	1	0	0	0	0	3	Zentralsgelenkshalsrahmen	Gummi	0	Beton	1
388	3	4.25	2	0	1	5	2	0	209	99.5	2018	spring	7	SIM	118	over	0	0	0	0	0	3	Halsband_Kette	Beton	0	Beton	1
680	2	3.5	2	0	1	1	1	0	220	96	2019	spring	16	H	198	over	1	0	0	0	0	1	Sonstiges	Gummi	0	Beton	1
680	2	3.5	2	0	1	1	1	0	220	96	2019	spring	16	H	219	opt	1	0	0	0	0	1	Sonstiges	Gummi	0	Beton	1
647	3	4.25	2	0	2	5	2	0	167.5	97	2019	winter	28	SIM	15	opt	0	0	0	0	0	3	Zentralsgelenkshalsrahmen	Gummi	0	Beton	1
358	3	3.5	2	0	1	2	2	1	170	103	2018	spring	29	BS	347	opt	1	1	0	0	0	2	Zentralsgelenkshalsrahmen	Gummi	0	Rost	1
358	3	3.25	2	0	1	2	2	1	170	103	2018	spring	29	SIM	32	opt	1	1	1	1	0	2	Zentralsgelenkshalsrahmen	Gummi	0	Rost	2
663	3	3.5	1	0	1	0	1	0	160	103.5	2019	spring	25	SIM	238	opt	0	0	0	0	0	1	Sonstiges	Gummi	0	Rost	0
663	3	3.75		0	1	1	1	0	160	103.5	2019	spring	25	SIM	290	opt	0	0	0	0	0	1	Sonstiges	Gummi	0	Rost	0
663	3	3.5		0	1	1	1	0	160	103.5	2019	spring	25	SIM	225	opt	0	0	0	0	0	1	Sonstiges	Gummi	0	Rost	0
663	3	4.5	1	0	1	1	1	0	160	103.5	2019	spring	25	SIM	164	over	0	0	0	0	0	1	Sonstiges	Gummi	0	Rost	0
663	3	3.25	2	1	1	1	1	0	160	103.5	2019	spring	25	SIM	123	opt	0	0	0	0	0	1	Sonstiges	Gummi	0	Rost	0
589	3	3.5		0	3	2	1	0	173	102	2018	winter	23	SIM	66	opt	0	0	0	1	0	2	Grabner	Gummi	0	Rost	1
587	3	3.75	2	0	3	2	1	0	140	104	2018	autumn	22	SIM	55	opt	0	0	0	0	1	2	Grabner	Gummi	0	Rost	1
350	1	2.75	1	0	2	5	1	0	165	95	2018	spring	42	H	26		1	0	0	0	0	3	Grabner	Beton	1	Beton	1
63	1	3.5	2	0	1	4	1	0	184	113	2017	spring	38	H	395	opt	1	1	0	0	0	3	Grabner	Gummi	1	Beton	2
63	1	3.75	2	0	1	4	1	0	184	113	2017	spring	38	H	367	opt	1	1	0	0	0	3	Grabner	Gummi	1	Beton	2
201	3	3.75	2	0	1	0	2	0	154	100	2017	summer	40	H	0	opt	0	0	0	0	0	1	Halsband_Kette	Gummi	0	Rost	2
201	3	3.5	2	0	1	2	2	0	154	100	2017	summer	40	SIM	106	opt	0	0	0	0	0	2	Halsband_Kette	Gummi	0	Rost	2
201	3	3.75	2	0	1	1	2	0	154	100	2017	summer	40	H	508	opt	0	0	0	0	0	1	Halsband_Kette	Gummi	0	Rost	2
201	3	2.25	2	0	1	2	2	0	154	100	2017	summer	40	H	108	under	0	0	0	0	0	2	Halsband_Kette	Gummi	0	Rost	2
201	3	2.5	2	0	1	2	2	0	154	100	2017	summer	40	H	78		0	0	0	0	0	2	Halsband_Kette	Gummi	0	Rost	2
201	3	2.75		0	1	1	2	0	154	100	2017	summer	40	H	268		0	0	1	0	0	1	Halsband_Kette	Gummi	0	Rost	2
201	3	2.5		0	1	1	2	0	154	100	2017	summer	40	other	305	under	0	0	0	0	0	1	Halsband_Kette	Gummi	0	Rost	2
201	3	2.25	3	0	1	1	2	0	154	100	2017	summer	40	H	29	under	0	0	0	0	0	1	Halsband_Kette	Gummi	0	Rost	2
201	3	3	2	0	1	2	2	0	154	100	2017	summer	40	SIM	37	under	0	0	1	0	0	2	Halsband_Kette	Gummi	0	Rost	2
201	3	3.75	2	0	1	1	2	0	154	100	2017	summer	40	other	292	opt	0	0	0	0	0	1	Halsband_Kette	Gummi	0	Rost	2
201	3	3.5		0	1	1	2	0	154	100	2017	summer	40	H	334	opt	0	0	0	0	0	1	Halsband_Kette	Gummi	0	Rost	2
201	3	3	2	0	1	1	2	0	154	100	2017	summer	40	H	285	opt	0	0	1	1	0	1	Halsband_Kette	Gummi	0	Rost	2
201	3	2.75	2	0	3	1	2	0	154	100	2017	summer	40	H	148	opt	0	0	1	0	0	1	Halsband_Kette	Gummi	0	Rost	2
201	3	3	2	0	1	1	2	0	154	100	2017	summer	40	other	254	under	0	0	0	0	1	1	Halsband_Kette	Gummi	0	Rost	2
201	3	3.75		0	1	1	2	0	154	100	2017	summer	40	other	186	opt	0	0	0	0	0	1	Halsband_Kette	Gummi	0	Rost	2
201	3	3	2	0	1	1	2	0	154	100	2017	summer	40	H	33	opt	0	0	1	0	0	1	Halsband_Kette	Gummi	0	Rost	2
423	3	4.5	2	0	1	3	1	0	162	98.5	2018	spring	22	SIM	6	over	0	0	0	0	0	3	Grabner	Beton	0	Beton	0
278	3	3.25		0	1	2	1	0	175	102	2017	autumn	36	BS	164	opt	1	0	0	0	0	2	Zentralsgelenkshalsrahmen	Gummi	0	Rost	1
278	3	3.5		0	1	2	1	0	175	102	2017	autumn	36	BS	227	opt	1	0	0	0	0	2	Zentralsgelenkshalsrahmen	Gummi	0	Rost	1
278	3	3.5	2	0	1	1	1	0	175	102	2017	autumn	36	BS	320	opt	1	0	0	0	0	1	Zentralsgelenkshalsrahmen	Gummi	0	Rost	1
278	3	3.75	2	0	1	1	1	0	175	102	2017	autumn	36	BS	406	opt	1	0	0	0	0	1	Zentralsgelenkshalsrahmen	Gummi	0	Rost	1
278	3	4	2	0	1	2	1	0	175	102	2017	autumn	36	SIM	42	opt	1	0	0	0	1	2	Zentralsgelenkshalsrahmen	Gummi	0	Rost	1
278	3	3.5	2	0	1	1	1	0	175	102	2017	autumn	36	BS	385	opt	1	0	0	0	0	1	Zentralsgelenkshalsrahmen	Gummi	0	Rost	1
278	3	3.75	4	0	1	1	1	0	175	102	2017	autumn	36	BS	334	opt	1	0	0	0	0	1	Zentralsgelenkshalsrahmen	Gummi	0	Rost	1
278	3	3.75	2	0	1	1	1	0	175	102	2017	autumn	36	BS	262	opt	1	0	0	0	0	1	Zentralsgelenkshalsrahmen	Gummi	0	Rost	1
53	1	4	2	0	2	2	1	0	158	101	2017	spring	27	SIM	8	opt	1	0	0	0	0	2	Grabner	Beton	1	Beton	1
77	3	2.75		0	1	0	1	0	178	100.5	2017	spring	20	other			0	0	0	0	0	1	Zentralsgelenkshalsrahmen	Gummi	0	Rost	1
53	1	4.75	2	0	2	1	1	0	158	101	2017	spring	27	SIM	291	over	1	0	0	0	0	1	Grabner	Beton	1	Beton	1
53	1	4.5	2	0	2	1	1	0	158	101	2017	spring	27	SIM	164	over	1	0	0	0	0	1	Grabner	Beton	1	Beton	1
764	3	2.75	3	0	1	3	1	0	175	102.5	2019	summer	39	other	388	under	1	0	0	0	1	3	Sonstiges	Gummi	0	Rost	1
262	3	4	2	0	1	7	1	0	164	100	2017	autumn	92	SIM	165	over	1	0	0	1	1	3	Grabner	Gummi	0	Rost	1
350	1	2.5	1	0	2	1	1	0	165	95	2018	spring	42	other	384	under	1	0	0	0	0	1	Grabner	Beton	1	Beton	1
350	1	2.75	2	0	1	2	1	0	165	95	2018	spring	42	H	74	opt	1	0	0	1	0	2	Grabner	Beton	1	Beton	1
350	1	3.25		0	1	2	1	0	165	95	2018	spring	42	H	71	opt	1	0	0	0	0	2	Grabner	Beton	1	Beton	1
350	1	3.75	1	0	1	2	1	0	165	95	2018	spring	42	other	135	opt	1	0	0	0	0	2	Grabner	Beton	1	Beton	1
109	3	3.5	3	0	1	7	1	0	167	112	2017	spring	34	SIM	317	under	0	0	0	1	0	3	Grabner	Gummi	0	Rost	1
350	1	3.25	1	0	1	1	1	0	165	95	2018	spring	42	H	471	opt	1	0	0	0	0	1	Grabner	Beton	1	Beton	1
350	1	3	2	0	1	1	1	0	165	95	2018	spring	42	other	510	under	1	0	0	0	0	1	Grabner	Beton	1	Beton	1
673	3	5	1	0	2	5	1	0	151	100	2019	spring	26	SIM	24	over	0	0	0	0	1	3	Grabner	Beton	0	Rost	2
673	3	3.25	4	0	1	2	1	0	151	100	2019	spring	26	SIM	181	opt	0	0	0	0	1	2	Grabner	Beton	0	Rost	2
580	1	2.5	1	0	2	4	1	0	143	100.5	2019	winter	39	H	92		1	0	0	0	0	3	Grabner	Gummi	0	Rost	2
520	1	3	1	0	2	1	1	0	164	115	2018	autumn	28	H	332	under	1	0	0	0	0	1	Grabner	Gummi	0	Rost	2
520	1	2.5	1	0	1	2	1	0	164	115	2018	autumn	28	H	23	under	1	0	0	0	0	2	Grabner	Gummi	0	Rost	2
520	1	3	2	0	1	1	1	0	164	115	2018	autumn	28	H	328	under	1	0	0	0	0	1	Grabner	Gummi	0	Rost	2
520	1	2.75	2	0	2	1	1	0	164	115	2018	autumn	28	H	281		1	0	0	0	0	1	Grabner	Gummi	0	Rost	2
520	1	2.75	1	0	2	1	1	0	164	115	2018	autumn	28	H	68	opt	1	0	0	0	0	1	Grabner	Gummi	0	Rost	2
520	1	2.75	1	0	2	1	1	0	164	115	2018	autumn	28	H	131	opt	1	0	0	0	0	1	Grabner	Gummi	0	Rost	2
520	1	2.75	1	0	2	1	1	0	164	115	2018	autumn	28	H	149	opt	1	0	0	0	0	1	Grabner	Gummi	0	Rost	2
520	1	3	1	0	2	1	1	0	164	115	2018	autumn	28	H	141	opt	1	0	0	1	0	1	Grabner	Gummi	0	Rost	2
520	1	3.25	1	0	2	1	1	0	164	115	2018	autumn	28	H	64	opt	1	0	0	1	0	1	Grabner	Gummi	0	Rost	2
210	3	2.25	2	0	1	2	1	1	177	99	2017	summer	39	BS	177	under	1	0	0	1	1	2	Halsband_Kette	Gummi	0	Rost	2
585	3	3.75		0	2	3	2	0	158	97	2018	autumn	23	SIM	160	opt	0	0	0	0	0	3	Grabner	Gummi	0	Rost	2
620	3	3.5	1	0	1	2	2	0	136	108	2019	winter	10	SIM	326	under	0	0	0	0	0	2	Halsband_Kette	Gummi	0	Rost	1
620	3	3.5	2	0	1	1	2	0	136	108	2019	winter	10	other	325	under	0	0	0	0	0	1	Halsband_Kette	Gummi	0	Rost	1
589	3	3.5	2	1	2	5	1	0	173	102	2018	winter	23	SIM	36	opt	0	0	0	0	1	3	Grabner	Gummi	0	Rost	1
701	1	2.5	2	0	1	1	1	0	157	104	2019	spring	20	H	210	under	1	0	0	0	0	1	Grabner	Gummi	0	Rost	2
516	3	3	1	0	1	5	1	1	171	100	2018	autumn	30	SIM	68	under	1	1	0	0	0	3	Zentralsgelenkshalsrahmen	Gummi	0	Rost	1
516	3	2.75		0	1	4	1	1	171	100	2018	autumn	30	SIM	294	under	1	1	0	0	0	3	Zentralsgelenkshalsrahmen	Gummi	0	Rost	1
364	3	2.75	2	0	1	1	2	0	191	125	2018	spring	17	SIM	79	under	1	0	0	0	0	1	Halsband_Kette		0	Rost	2
262	3	3	2	0	1	5	1	0	164	100	2017	autumn	92	BS	32	opt	1	0	0	0	0	3	Halsband_Kette	Gummi	0	Rost	1
262	3	3.75	2	0	2	4	1	0	164	100	2017	autumn	92	BS	66	over	1	0	0	0	1	3	Grabner	Gummi	0	Rost	1
490	3	3.75	4	0	3	1	2	0	143	100	2018	summer	7	SIM	333	opt	0	0	0	0	0	1	Grabner	Gummi	0	Rost	1
30	3	3.5	4	0	2	3	1	0	161	118	2017	winter	21	SIM	122	opt	0	0	0	0	0	3	Grabner	Gummi	0	Rost	0
153	2	3.75	2	0	1	1	1	0	139	107	2017	summer	21	H	327	opt	1	1	0	1	0	1	Zentralsgelenkshalsrahmen	Gummi	0	Rost	1
153	2	4.25	2	0	1	1	1	0	139	107	2017	summer	21	H	321	over	1	1	0	0	0	1	Zentralsgelenkshalsrahmen	Gummi	0	Rost	1
153	2	3.25	2	0	1	0	1	0	139	107	2017	summer	21	H	308	opt	1	1	0	0	0	1	Zentralsgelenkshalsrahmen	Gummi	0	Rost	1
153	2	3.5	4	0	1	1	1	0	139	107	2017	summer	21	H	224	opt	1	1	0	0	1	1	Zentralsgelenkshalsrahmen	Gummi	0	Rost	1
153	2	3.25		0	1	0	1	0	139	107	2017	summer	21	H	80	opt	1	1	1	1	0	1	Zentralsgelenkshalsrahmen	Gummi	0	Rost	1
153	2	3.5	2	0	1	1	1	0	139	107	2017	summer	21	H	138	over	1	1	1	1	0	1	Zentralsgelenkshalsrahmen	Gummi	0	Rost	1
77	3	1.75	3	1	1	2	1	0	178	100.5	2017	spring	20	BS	127	under	0	0	0	0	1	2	Zentralsgelenkshalsrahmen	Gummi	0	Rost	1
77	3	2	4	0	1	2	1	0	178	100.5	2017	spring	20	BS	475	under	0	0	0	0	0	2	Zentralsgelenkshalsrahmen	Gummi	0	Rost	1
52	3	3.25	2	0	2	2	1	0	156	99	2017	winter	30	SIM	82	opt	0	0	0	0	0	2	Grabner	Gummi	0	Rost	2
210	3	3.5		0	1	2	1	1	177	99	2017	summer	39	BS	165	over	1	0	1	0	0	2	Halsband_Kette	Gummi	0	Rost	2
602	3	4	2	0	1	1		0	170	122	2018	winter	33	SIM	503	opt	1	0	0	0	0	1	Halsband_Kette	Gummi	0	Rost	2
602	3	3.75	1	0	1	1		0	170	122	2018	winter	33	SIM	279	opt	1	0	0	0	0	1	Halsband_Kette	Gummi	0	Rost	2
30	3	4	2	0	2	3	1	0	161	118	2017	winter	21	SIM	393	opt	0	0	0	0	0	3	Grabner	Gummi	0	Rost	0
538	3	3.5	2	0	1	2	1	1	158	95	2018	autumn	13	SIM	127	opt	1	1	0	0	0	2	Zentralsgelenkshalsrahmen	Gummi	0	Beton	0
538	3	2.75	1	0	1	2	1	1	158	95	2018	autumn	13	other	163	under	1	1	0	0	1	2	Zentralsgelenkshalsrahmen	Gummi	0	Beton	0
538	3	3.25	1	0	1	2	1	1	158	95	2018	autumn	13	SIM	64	opt	1	1	0	0	0	2	Zentralsgelenkshalsrahmen	Gummi	0	Beton	0
166	3	3.5	2	0	2	1	1	0	151.5	103.5	2017	summer	27	SIM	353	under	0	0	0	0	0	1	Grabner	Gummi	0	Rost	2
166	3	3.25	5	0	2	1	1	0	151.5	103.5	2017	summer	27	SIM	316	under	0	0	0	0	1	1	Grabner	Gummi	0	Rost	1
210	3	3.5	1	0	1	0	1	1	177	99	2017	summer	39	BS			1	0	0	0	0	1	Halsband_Kette	Gummi	0	Rost	2
668	2	4	1	0	1	5	1	1	198	105	2019	spring	7	other	860	opt	1	0	0	0	0	3	Grabner	Beton	0	Beton	2
375	3	3.75	2	0	2	3	1	0	170	91	2018	spring	45	SIM	66	opt	0	0	0	0	0	3	Grabner	Gummi	0	Rost	1
375	3	4	2	0	3	3	1	0	170	91	2018	spring	45	SIM	138	over	0	0	0	1	0	3	Grabner	Gummi	0	Rost	1
375	3	3.75		0	2	3	1	0	170	91	2018	spring	45	SIM	136	opt	0	0	0	1	0	3	Grabner	Gummi	0	Rost	1
375	3	3		0	2	2	1	0	170	91	2018	spring	45	SIM	112	under	0	0	0	0	0	2	Grabner	Gummi	0	Rost	1
375	3	4.25	1	0	2	2	1	0	170	91	2018	spring	45	SIM	281	opt	0	0	0	0	0	2	Grabner	Gummi	0	Rost	1
375	3	3.75	1	0	2	2	1	0	170	91	2018	spring	45	SIM	384	opt	0	0	0	0	0	2	Grabner	Gummi	0	Rost	1
375	3	3.75	3	0	1	2	1	0	170	91	2018	spring	45	SIM	4	opt	0	0	1	0	0	2	Grabner	Gummi	0	Rost	1
375	3	2.25	2	0	2	2	1	0	170	91	2018	spring	45	SIM	263	under	0	0	0	0	0	2	Grabner	Gummi	0	Rost	1
375	3	3.75	2	0	2	2	1	0	170	91	2018	spring	45	SIM	234	opt	0	0	0	0	0	2	Grabner	Gummi	0	Rost	1
375	3	4.25		0	3	2	1	0	170	91	2018	spring	45	SIM	136	over	0	0	0	0	0	2	Grabner	Gummi	0	Rost	1
375	3	3.5		0	1	2	1	0	170	91	2018	spring	45	SIM	35	opt	0	0	0	0	0	2	Grabner	Gummi	0	Rost	1
745	3	3	2	0	1	2	1	0	235	109	2019	summer	30	SIM	121	under	1	0	0	0	0	2	Sonstiges	Beton	0	Beton	1
745	3	3.25	2	0	1	2	1	0	235	109	2019	summer	30	SIM	128	opt	1	0	0	0	1	2	Sonstiges	Beton	0	Beton	1
745	3	4.25	2	0	2	2	1	0	235	109	2019	summer	30	SIM	321	opt	1	0	0	0	0	2	Sonstiges	Beton	0	Beton	1
745	3	3.25	2	0	1	2	1	0	235	109	2019	summer	30	SIM	36	opt	1	0	0	0	1	2	Sonstiges	Beton	0	Beton	1
745	3	3.75	1	0	1	1	1	0	235	109	2019	summer	30	SIM	287	opt	1	0	0	0	0	1	Sonstiges	Beton	0	Beton	1
745	3	3.5	1	0	1	1	1	0	235	109	2019	summer	30	SIM	255	opt	1	0	0	1	0	1	Sonstiges	Beton	0	Beton	1
745	3	3	2	0	1	1	1	0	235	109	2019	summer	30	SIM	264	under	1	0	0	0	0	1	Sonstiges	Beton	0	Beton	1
745	3	3.25	4	0	1	1	1	0	235	109	2019	summer	30	SIM	276	under	1	0	0	0	1	1	Sonstiges	Beton	0	Beton	1
745	3	3.75	2	0	1	1	1	0	235	109	2019	summer	30	SIM	253	opt	1	0	0	0	0	1	Sonstiges	Beton	0	Beton	1
745	3	3.5	2	0	1	1	1	0	235	109	2019	summer	30	SIM	252	opt	1	0	0	0	0	1	Sonstiges	Beton	0	Beton	1
745	3	4	2	0	1	1	1	0	235	109	2019	summer	30	SIM	265	opt	1	0	0	0	0	1	Sonstiges	Beton	0	Beton	1
423	3	3	2	0	2	2	1	0	162	98.5	2018	spring	22	SIM	222	under	0	0	0	0	0	2	Grabner	Beton	0	Beton	0
423	3	3.75		0	2	1	1	0	162	98.5	2018	spring	22	SIM	459	opt	0	0	0	0	0	1	Grabner	Beton	0	Beton	0
423	3	3.75		0	2	1	1	0	162	98.5	2018	spring	22	SIM	504	opt	0	0	0	0	1	1	Grabner	Beton	0	Beton	0
423	3	2.75	3	0	2	2	1	0	162	98.5	2018	spring	22	SIM	109	under	0	0	1	0	1	2	Grabner	Beton	0	Beton	0
423	3	3.75	1	0	2	2	1	0	162	98.5	2018	spring	22	SIM	149	opt	0	0	0	0	0	2	Grabner	Beton	0	Beton	0
423	3	3.75		0	2	2	1	0	162	98.5	2018	spring	22	SIM	193	opt	0	0	0	0	0	2	Grabner	Beton	0	Beton	0
423	3	3.75	2	0	2	0	1	0	162	98.5	2018	spring	22	SIM	295	opt	0	0	0	1	0	1	Grabner	Beton	0	Beton	0
423	3	4.25	2	0	1	1	1	0	162	98.5	2018	spring	22	SIM	205	opt	0	0	0	0	1	1	Grabner	Beton	0	Beton	0
423	3	3.25	1	0	2	1	1	0	162	98.5	2018	spring	22	SIM	153	opt	0	0	0	1	0	1	Grabner	Beton	0	Beton	0
423	3	3.75		0	1	1	1	0	162	98.5	2018	spring	22	SIM	150	opt	0	0	0	1	0	1	Grabner	Beton	0	Beton	0
423	3	3.5		0	2	1	1	0	162	98.5	2018	spring	22	SIM	188	opt	0	0	0	0	0	1	Grabner	Beton	0	Beton	0
262	3	3		1	2	1	1	0	164	100	2017	autumn	92	BS	150	opt	1	0	0	0	1	1	Halsband_Kette	Gummi	0	Rost	1
262	3	3.75	2	0	1	2	1	0	164	100	2017	autumn	92	SIM	237	opt	1	0	0	0	0	2	Grabner	Gummi	0	Rost	1
262	3	4.25	2	0	2	2	1	0	164	100	2017	autumn	92	SIM	250	opt	1	0	0	0	0	2	Grabner	Gummi	0	Rost	1
262	3	3.75	2	0	1	2	1	0	164	100	2017	autumn	92	SIM	70	opt	1	0	0	0	0	2	Grabner	Gummi	0	Rost	1
262	3	4	2	0	1	1	1	0	164	100	2017	autumn	92	SIM	206	opt	1	0	0	1	1	1	Grabner	Gummi	0	Rost	1
262	3	2.75		0	2	2	1	0	164	100	2017	autumn	92	BS	83	opt	1	0	0	0	0	2	Grabner	Gummi	0	Rost	1
262	3	3.25	2	0	1	1	1	0	164	100	2017	autumn	92	SIM	68	opt	1	0	0	0	0	1	Grabner	Gummi	0	Rost	1
262	3	3.75		0	1	2	1	0	164	100	2017	autumn	92	SIM	22	opt	1	0	0	0	1	2	Halsband_Kette	Gummi	0	Rost	1
262	3	4		0	1	1	1	0	164	100	2017	autumn	92	SIM	358	opt	1	0	0	0	0	1	Grabner	Gummi	0	Rost	1
673	3	3.5		0	2	6	1	0	151	100	2019	spring	26	SIM	82	opt	0	0	0	0	1	3	Grabner	Beton	0	Rost	2
580	1	3.5	3	0	2	5	1	0	143	100.5	2019	winter	39	H	479	opt	1	0	0	0	0	3	Grabner	Gummi	0	Rost	2
657	1	3.5	1	0	1	3	2	0	163	100	2019	spring	13	H	159	over	1	0	0	0	0	3	Sonstiges	Beton	0	Beton	1
673	3	3.75	2	0	1	1	1	0	151	100	2019	spring	26	SIM	380	opt	0	0	0	0	1	1	Grabner	Beton	0	Rost	2
30	3	3.75	2	0	2	1	1	0	161	118	2017	winter	21	SIM	263	opt	0	0	0	0	0	1	Grabner	Gummi	0	Rost	0
473	3	4	4	0	1	1	1	0	167	101	2018	summer	52	SIM	232	opt	0	0	0	0	1	1	Halsband_Kette	Gummi	0	Rost	1
473	3	4.5		0	1	1	1	0	167	101	2018	summer	52	SIM	236	over	0	0	0	0	1	1	Grabner	Beton	0	Rost	2
473	3	4.25	3	1	2	1	1	0	167	101	2018	summer	52	SIM	80	over	0	0	0	0	1	1	Grabner	Beton	0	Rost	2
473	3	4.5		0	1	1	1	0	167	101	2018	summer	52	SIM	231	over	0	0	0	0	0	1	Halsband_Kette	Gummi	0	Rost	1
473	3	4	2	0	2	1	1	0	167	101	2018	summer	52	SIM	182	over	0	0	0	0	0	1	Grabner	Beton	0	Rost	2
473	3	3	2	0	1	0	1	0	167	101	2018	summer	52	other	195	under	0	0	0	0	0	1	Halsband_Kette	Gummi	0	Rost	1
473	3	3.75	4	1	2	1	1	0	167	101	2018	summer	52	SIM	175	opt	0	0	0	0	0	1	Grabner	Beton	0	Rost	2
473	3	4	2	0	2	1	1	0	167	101	2018	summer	52	SIM	125	over	0	0	0	0	0	1	Grabner	Beton	0	Rost	2
473	3	4	2	0	2	1	1	0	167	101	2018	summer	52	other	177	over	0	0	0	0	0	1	Grabner	Beton	0	Rost	2
473	3	4		1	1	1	1	0	167	101	2018	summer	52	SIM	76	opt	0	0	0	0	0	1	Halsband_Kette	Gummi	0	Rost	1
473	3	3.75	2	0	2	0	1	0	167	101	2018	summer	52	SIM	89	opt	0	0	0	0	1	1	Grabner	Beton	0	Rost	2
473	3	3.75	2	0	1	1	1	0	167	101	2018	summer	52	SIM	38	opt	0	0	0	0	0	1	Halsband_Kette	Gummi	0	Rost	1
358	3	3.25	1	0	1	6	2	1	170	103	2018	spring	29	BS	75	opt	1	1	0	0	1	3	Zentralsgelenkshalsrahmen	Gummi	0	Rost	2
473	3	4.25	1	0	1	1	1	0	167	101	2018	summer	52	SIM	3	opt	0	0	0	0	0	1	Grabner	Beton	0	Rost	2
114	3	3	5	1	3	4	2	0	179	109	2017	spring	17	BS	66	opt	1	1	0	0	0	3	Sonstiges	Gummi	0	Rost	2
578	3	2.75	1	0	1	3	2	0	172	102	2018	autumn	20	BS	319	under	1	0	0	0	0	3	Grabner	Gummi	0	Beton	2
210	3	2.5	1	0	2	3	1	1	177	99	2017	summer	39	BS	178		1	0	0	0	0	3	Halsband_Kette	Gummi	0	Rost	2
52	3	4	2	0	2	3	1	0	156	99	2017	winter	30	SIM	404	opt	0	0	0	0	1	3	Grabner	Gummi	0	Rost	2
52	3	3		0	2	3	1	0	156	99	2017	winter	30	SIM	210	under	0	0	0	1	1	3	Grabner	Gummi	0	Rost	2
618	3	4		1	1	3	2	1	162	103	2019	winter	12	SIM	409	opt	1	1	1	0	0	3	Halsband_Kette	Gummi	0	Rost	1
618	3	4	4	0	1	3	2	1	162	103	2019	winter	12	SIM	343	opt	1	1	0	0	0	3	Halsband_Kette	Gummi	0	Rost	1
262	3	3.5		0	1	4	1	0	164	100	2017	autumn	92	SIM	110	opt	1	0	0	0	0	3	Halsband_Kette	Gummi	0	Rost	1
262	3	4.25		0	1	4	1	0	164	100	2017	autumn	92	SIM	142	over	1	0	0	1	1	3	Halsband_Kette	Gummi	0	Rost	1
262	3	2.75	1	0	2	3	1	0	164	100	2017	autumn	92	BS	129	opt	1	0	0	1	0	3	Grabner	Gummi	0	Rost	1
262	3	3.5		0	1	3	1	0	164	100	2017	autumn	92	SIM	142	opt	1	0	0	0	1	3	Halsband_Kette	Gummi	0	Rost	1
686	3	4	2	0	1	6	1	0	240.5	131.5	2019	spring	20	SIM	33	opt	1	0	0	0	0	3	Sonstiges	Gummi	0	Beton	1
278	3	2.25	2	0	2	5	1	0	175	102	2017	autumn	36	BS	93	under	1	0	0	0	0	3	Zentralsgelenkshalsrahmen	Gummi	0	Rost	1
278	3	4	4	0	1	5	1	0	175	102	2017	autumn	36	BS	333	over	1	0	0	0	0	3	Zentralsgelenkshalsrahmen	Gummi	0	Rost	1
395	3	3.5	1	0	2	1	1	0	166.5	97	2018	spring	24	SIM	241	opt	0	0	0	0	0	1	Grabner	Gummi	0	Rost	2
395	3	3.5	2	0	1	1	1	0	166.5	97	2018	spring	24	SIM	186	opt	0	0	0	0	0	1	Grabner	Gummi	0	Rost	2
395	3	3.5	4	0	1	1	1	0	166.5	97	2018	spring	24	SIM	180	opt	0	0	0	0	0	1	Grabner	Gummi	0	Rost	2
490	3	3.75	3	0	2	1	2	0	143	100	2018	summer	7	SIM	437	opt	0	0	0	0	0	1	Grabner	Gummi	0	Rost	1
580	1	2.75	1	0	1	4	1	0	143	100.5	2019	winter	39	H	93	opt	1	0	0	0	0	3	Zentralsgelenkshalsrahmen	Gummi	0	Rost	2
663	3	4.25	2	0	1	7	1	0	160	103.5	2019	spring	25	SIM	290	opt	0	0	0	0	1	3	Sonstiges	Gummi	0	Rost	0
663	3	3.5	1	0	1	6	1	0	160	103.5	2019	spring	25	SIM	299	opt	0	0	0	0	0	3	Sonstiges	Gummi	0	Rost	0
688	3	3.75	2	0	1	3	2	0	213.5	105	2019	spring	14	SIM	615	opt	0	0	0	0	1	3	Halsband_Kette	Beton	0	Beton	1
688	3	4	2	0	1	4	2	0	213.5	105	2019	spring	14	SIM	422	opt	0	0	0	0	0	3	Halsband_Kette	Beton	0	Beton	1
210	3	3	2	0	1	2	1	1	177	99	2017	summer	39	BS	52	opt	1	0	1	0	1	2	Halsband_Kette	Gummi	0	Rost	2
538	3	3.5	1	0	1	3	1	1	158	95	2018	autumn	13	SIM	324	under	1	1	0	0	0	3	Zentralsgelenkshalsrahmen	Gummi	0	Beton	0
673	3	3.75	2	0	2	1	1	0	151	100	2019	spring	26	SIM	178	opt	0	0	0	0	0	1	Grabner	Beton	0	Rost	2
647	3	3.5	2	1	2	3	2	0	167.5	97	2019	winter	28	SIM	141	opt	0	0	0	0	1	3	Grabner	Gummi	0	Rost	2
647	3	3.75	2	0	2	3	2	0	167.5	97	2019	winter	28	SIM	233	opt	0	0	0	0	0	3	Grabner	Gummi	0	Rost	1
663	3	3.5	2	0	1	2	1	0	160	103.5	2019	spring	25	SIM	373	under	0	0	0	0	1	2	Sonstiges	Gummi	0	Rost	0
663	3	3.5	5	0	1	2	1	0	160	103.5	2019	spring	25	SIM	267	opt	0	0	0	0	0	2	Sonstiges	Gummi	0	Rost	0
663	3	3.5	1	0	1	3	1	0	160	103.5	2019	spring	25	SIM	54	opt	0	0	0	0	0	3	Sonstiges	Gummi	0	Rost	0
663	3	3.75	2	0	1	1	1	0	160	103.5	2019	spring	25	SIM	226	opt	0	0	0	0	0	1	Sonstiges	Gummi	0	Rost	0
663	3	4	1	0	1	2	1	0	160	103.5	2019	spring	25	SIM	219	opt	0	0	0	0	0	2	Sonstiges	Gummi	0	Rost	0
663	3	3.75	2	1	1	1	1	0	160	103.5	2019	spring	25	SIM	326	opt	0	0	0	0	0	1	Sonstiges	Gummi	0	Rost	0
663	3	3	1	0	1	2	1	0	160	103.5	2019	spring	25	SIM	62	under	0	0	0	0	1	2	Sonstiges	Gummi	0	Rost	0
663	3	3.75	2	0	1	2	1	0	160	103.5	2019	spring	25	SIM	34	opt	0	0	0	0	0	2	Sonstiges	Gummi	0	Rost	0
153	2	2.75	2	0	2	5	1	0	139	107	2017	summer	21	other	211	under	1	1	0	1	1	3	Zentralsgelenkshalsrahmen	Gummi	0	Rost	1
663	3	4.25	2	0	1	9	1	0	160	103.5	2019	spring	25	SIM	287	opt	0	0	0	0	1	3	Sonstiges	Gummi	0	Rost	0
30	3	4	2	0	2	6	1	0	161	118	2017	winter	21	SIM	31	opt	0	0	0	0	1	3	Grabner	Gummi	0	Rost	0
673	3	3.5	2	0	2	2	1	0	151	100	2019	spring	26	SIM	78	opt	0	0	0	0	0	2	Grabner	Beton	0	Rost	2
673	3	3.5	4	0	1	2	1	0	151	100	2019	spring	26	SIM	84	opt	0	0	0	0	1	2	Grabner	Beton	0	Rost	2
673	3	4	1	0	2	1	1	0	151	100	2019	spring	26	SIM	489	opt	0	0	0	0	0	1	Grabner	Beton	0	Rost	2
673	3	3.75	2	0	2	1	1	0	151	100	2019	spring	26	SIM	223	opt	0	0	0	0	0	1	Grabner	Beton	0	Rost	2
673	3	4.25	1	0	2	1	1	0	151	100	2019	spring	26	SIM	360	opt	0	0	0	0	0	1	Grabner	Beton	0	Rost	2
673	3	3.75	2	0	1	1	1	0	151	100	2019	spring	26	SIM	250	opt	0	0	0	1	0	1	Grabner	Beton	0	Rost	2
673	3	3.75	2	0	1	1	1	0	151	100	2019	spring	26	SIM	150	opt	0	0	0	0	0	1	Grabner	Beton	0	Rost	2
673	3	3.5	2	0	1	0	1	0	151	100	2019	spring	26	SIM	87	opt	0	0	0	0	0	1	Grabner	Beton	0	Rost	2
673	3	3.75	1	0	1	1	1	0	151	100	2019	spring	26	SIM	250	opt	0	0	0	0	0	1	Grabner	Beton	0	Rost	2
673	3	4	2	0	2	0	1	0	151	100	2019	spring	26	SIM	170	over	0	0	0	0	0	1	Grabner	Beton	0	Rost	2
345	2	4	4	1	2	4	1	0	155	104	2018	spring	13	H	18	over	0	0	1	0	1	3	Grabner	Gummi	0	Rost	0
210	3	3.25	1	0	1	2	1	1	177	99	2017	summer	39	BS	226	opt	1	0	0	0	0	2	Halsband_Kette	Gummi	0	Rost	2
241	3	4	4	0	1	1	2	0	167.5	110	2017	autumn	28	SIM	87	opt	1	0	0	0	0	1	Grabner	Gummi	0	Rost	1
368	3	3.5	2	0	2	6	1	0	240	110	2018	spring	34	SIM	345	under	1	0	0	0	0	3	Sonstiges	Beton	0	Beton	1
368	3	4	2	0	1	4	1	0	240	110	2018	spring	34	SIM	314	opt	1	0	0	0	0	3	Sonstiges	Beton	0	Beton	1
368	3	3.5	4	0	2	4	1	0	240	110	2018	spring	34	SIM	190	opt	1	0	0	0	0	3	Sonstiges	Beton	0	Beton	1
504	1	2.75		0	1	1	1	0	170	104	2018	summer	45	H	83	opt	1	0	0	0	0	1	Zentralsgelenkshalsrahmen	Gummi	0	Rost	1
646	3	3.5	2	0	1	3	2	0	200.5	100	2019	winter	11	SIM	2	opt	0	0	0	0	0	3	Sonstiges	Beton	0	Rost	1
646	3	3	2	0	1	1	2	0	200.5	100	2019	winter	11	SIM	192	under	0	0	0	0	0	1	Sonstiges	Beton	0	Rost	1
49	3	4.75	1	0	2	4	2	0	174.5	96.5	2017	winter	31	SIM	361	over	1	0	0	0	0	3	Grabner	Gummi	0	Beton	1
594	3	3.5	3	1	1	8	1	0	169	102	2018	winter	24	SIM	62	opt	0	0	0	0	1	3	Grabner	Gummi	0	Rost	2
747	3	3.25	5	0	1	7	1	0	157	100	2019	summer	42	SIM	162	opt	0	0	1	0	1	3	Sonstiges	Gummi	0	Rost	2
490	3	4	3	0	2	4	2	0	143	100	2018	summer	7	SIM	356	opt	0	0	0	0	0	3	Grabner	Gummi	0	Rost	1
149	3	3.5	2	0	3	2	1	0	159	105	2017	summer	20	SIM	183	opt	0	0	0	0	0	2	Grabner	Gummi	0	Rost	2
149	3	3.75	4	0	1	2	1	0	159	105	2017	summer	20	SIM	188	opt	0	0	0	0	0	2	Grabner	Gummi	0	Rost	2
149	3	4	2	0	2	3	1	0	159	105	2017	summer	20	SIM	4	opt	0	0	0	0	0	3	Grabner	Gummi	0	Rost	2
149	3	3.75	2	1	2	2	1	0	159	105	2017	summer	20	SIM	187	opt	0	0	0	0	0	2	Grabner	Gummi	0	Rost	2
149	3	3.5	3	0	2	2	1	0	159	105	2017	summer	20	SIM	214	opt	0	0	0	0	0	2	Grabner	Gummi	0	Rost	2
241	3	3.75		0	1	4	2	0	167.5	110	2017	autumn	28	SIM	68	opt	1	0	0	0	0	3	Grabner	Gummi	0	Rost	1
241	3	4	4	0	1	2	2	0	167.5	110	2017	autumn	28	SIM	325	opt	1	0	0	0	1	2	Grabner	Gummi	0	Rost	1
585	3	3.5		0	2	4	2	0	158	97	2018	autumn	23	SIM	63	opt	0	0	0	0	0	3	Grabner	Gummi	0	Rost	2
585	3	4.5	2	0	2	3	2	0	158	97	2018	autumn	23	SIM	446	over	0	0	0	0	0	3	Grabner	Gummi	0	Rost	2
585	3	3.25		0	2	4	2	0	158	97	2018	autumn	23	SIM	39	opt	0	0	0	0	1	3	Grabner	Gummi	0	Rost	2
585	3	3.5	2	0	2	4	2	0	158	97	2018	autumn	23	SIM	26	opt	0	0	0	0	1	3	Grabner	Gummi	0	Rost	2
585	3	4	1	1	2	3	2	0	158	97	2018	autumn	23	SIM	312	opt	0	0	0	0	0	3	Grabner	Gummi	0	Rost	2
585	3	4		0	2	3	2	0	158	97	2018	autumn	23	SIM	134	over	0	0	0	0	0	3	Grabner	Gummi	0	Rost	2
585	3	3.75	2	0	2	3	2	0	158	97	2018	autumn	23	SIM	172	opt	0	0	0	0	1	3	Grabner	Gummi	0	Rost	2
585	3	3.75	2	0	2	2	2	0	158	97	2018	autumn	23	SIM	14	opt	0	0	0	0	1	2	Grabner	Gummi	0	Rost	2
63	1	3.5	2	0	2	3	1	0	184	113	2017	spring	38	H	201	opt	1	1	0	1	0	3	Grabner	Gummi	1	Beton	2
63	1	3.25	2	0	1	2	1	0	184	113	2017	spring	38	H	221	opt	1	1	0	0	0	2	Grabner	Gummi	1	Beton	2
63	1	3	2	0	1	2	1	0	184	113	2017	spring	38	H	315	under	1	1	0	0	0	2	Grabner	Gummi	1	Beton	2
63	1	3.25	3	0	1	2	1	0	184	113	2017	spring	38	H	374	opt	1	1	0	0	0	2	Grabner	Gummi	1	Beton	2
63	1	3.5	2	0	1	3	1	0	184	113	2017	spring	38	H	110	over	1	1	0	0	0	3	Grabner	Gummi	1	Beton	2
63	1	2.5	2	0	2	2	1	0	184	113	2017	spring	38	H	37		1	1	0	0	0	2	Grabner	Gummi	1	Beton	2
63	1	3.5	2	0	1	2	1	0	184	113	2017	spring	38	H	255	opt	1	1	0	0	0	2	Grabner	Gummi	1	Beton	2
63	1	4	2	0	1	2	1	0	184	113	2017	spring	38	H	341	over	1	1	0	0	0	2	Grabner	Gummi	1	Beton	2
63	1	4.25	4	0	1	2	1	0	184	113	2017	spring	38	H	425	over	1	1	0	0	0	2	Grabner	Gummi	1	Beton	2
63	1	3.75	2	0	1	2	1	0	184	113	2017	spring	38	H	424	opt	1	1	0	0	0	2	Grabner	Gummi	1	Beton	2
126	3	4.25	2	0	1	3	1	0	178	105.5	2017	spring	41	SIM	36	over	1	0	0	0	0	3	Grabner	Gummi	0	Beton	1
126	3	3.5	1	0	1	4	1	0	178	105.5	2017	spring	41	SIM	31	opt	1	0	0	0	0	3	Grabner	Gummi	0	Beton	1
126	3	4.75	4	0	1	2	1	0	178	105.5	2017	spring	41	SIM	388	over	1	0	0	0	0	2	Grabner	Gummi	0	Beton	1
395	3	3.75	4	0	3	2	1	0	166.5	97	2018	spring	24	SIM	143	opt	0	0	0	0	0	2	Grabner	Gummi	0	Rost	2
395	3	3.25	2	0	1	1	1	0	166.5	97	2018	spring	24	SIM	232	under	0	0	0	0	0	1	Grabner	Gummi	0	Rost	2
395	3	3.75	5	0	2	2	1	0	166.5	97	2018	spring	24	SIM	127	opt	0	0	0	0	0	2	Grabner	Gummi	0	Rost	2
395	3	4	2	0	1	2	1	0	166.5	97	2018	spring	24	SIM	32	opt	0	0	0	0	0	2	Grabner	Gummi	0	Rost	2
395	3	3.5	2	1	3	2	1	0	166.5	97	2018	spring	24	SIM	109	opt	0	0	0		0	2	Grabner	Gummi	0	Rost	2
395	3	4.25	4	0	1	3	1	0	166.5	97	2018	spring	24	SIM	29	opt	0	0	0	0	0	3	Grabner	Gummi	0	Rost	2
395	3	4	2	0	1	2	1	0	166.5	97	2018	spring	24	SIM	173	over	0	0	0	0	0	2	Grabner	Gummi	0	Rost	2
171	3	3.25	2	0	2	1	1	0	158	97	2017	summer	34	SIM	4	under	0	0	0	0	0	1	Grabner	Beton	0	Rost	0
171	3	2	5	0	2	2	1	0	158	97	2017	summer	34	H	13	under	0	0	0	0	1	2	Grabner	Beton	0	Rost	1
171	3	3.25	2	0	3	1	1	0	158	97	2017	summer	34	SIM	376	under	0	0	0	0	1	1	Grabner	Beton	0	Rost	1
171	3	3.75		0	3	1	1	0	158	97	2017	summer	34	SIM	139	opt	0	0	0	0	0	1	Grabner	Beton	0	Rost	1
171	3	3.75	2	0	3	1	1	0	158	97	2017	summer	34	SIM	258	opt	0	0	0	0	0	1	Grabner	Beton	0	Rost	1
171	3	3.5		0	2	1	1	0	158	97	2017	summer	34	SIM	181	opt	0	0	0	0	0	1	Grabner	Beton	0	Rost	0
171	3	3.5	2	0	2	1	1	0	158	97	2017	summer	34	SIM	30	opt	0	0	1	0	1	1	Grabner	Beton	0	Rost	0
171	3	3.5		0	3	1	1	0	158	97	2017	summer	34	SIM	98	opt	0	0	0	0	0	1	Grabner	Beton	0	Rost	1
171	3	3.5	2	0	2	1	1	0	158	97	2017	summer	34	SIM	140	opt	0	0	0	0	0	1	Grabner	Beton	0	Rost	1
618	3	3.5	1	0	1	5	2	1	162	103	2019	winter	12	SIM	308	under	1	1	0	0	0	3	Zentralsgelenkshalsrahmen	Gummi	0	Rost	2
10	3	3	2	0	1	4	2	0	158.5	100	2016	winter	37	BS	259	opt	1	0	0	0	1	3	Zentralsgelenkshalsrahmen	Gummi	0	Rost	2
10	3	2.75	2	0	1	4	2	0	158.5	100	2016	winter	37	BS	186	opt	1	0	0	0	1	3	Zentralsgelenkshalsrahmen	Gummi	0	Rost	2
210	3	3.25	2	0	1	2	1	1	177	99	2017	summer	39	BS	369	opt	1	0	0	0	0	2	Halsband_Kette	Gummi	0	Rost	2
504	1	2.25	2	0	1	3	1	0	170	104	2018	summer	45	H	11	under	1	0	0	0	1	3	Zentralsgelenkshalsrahmen	Gummi	0	Rost	1
504	1	3	2	0	1	2	1	0	170	104	2018	summer	45	H	229	opt	1	0	0	0	0	2	Zentralsgelenkshalsrahmen	Gummi	0	Rost	1
504	1	3.5	2	0	1	2	1	0	170	104	2018	summer	45	H	181	over	1	0	0	0	0	2	Zentralsgelenkshalsrahmen	Gummi	0	Rost	1
504	1	3.25	2	0	1	2	1	0	170	104	2018	summer	45	H	246	opt	1	0	0	0	1	2	Zentralsgelenkshalsrahmen	Gummi	0	Rost	1
504	1	3.5	4	0	1	2	1	0	170	104	2018	summer	45	H	296	opt	1	0	0	0	1	2	Zentralsgelenkshalsrahmen	Gummi	0	Rost	1
190	3	3.75	4	0	1	1	2	0	165.5	106.5	2017	summer	17	SIM	303	opt	1	0	0	0	0	1	Zentralsgelenkshalsrahmen	Gummi	0	Rost	1
504	1	3.25	2	0	1	2	1	0	170	104	2018	summer	45	other	204	under	1	0	0	0	0	2	Zentralsgelenkshalsrahmen	Gummi	0	Rost	1
504	1	3.5	4	0	1	2	1	0	170	104	2018	summer	45	H	257	opt	1	0	0	0	0	2	Zentralsgelenkshalsrahmen	Gummi	0	Rost	1
504	1	2.5	2	0	1	2	1	0	170	104	2018	summer	45	H	161		1	0	0	0	1	2	Zentralsgelenkshalsrahmen	Gummi	0	Rost	1
504	1	2.25	2	0	1	2	1	0	170	104	2018	summer	45	H	39	under	1	0	0	0	0	2	Zentralsgelenkshalsrahmen	Gummi	0	Rost	1
504	1	4.5	2	0	1	1	1	0	170	104	2018	summer	45	H	134	over	1	0	0	0	1	1	Zentralsgelenkshalsrahmen	Gummi	0	Rost	1
30	3	4	2	0	2	3	1	0	161	118	2017	winter	21	SIM	218	opt	0	0	0	0	1	3	Grabner	Gummi	0	Rost	0
52	3	3.5	1	0	2	3	1	0	156	99	2017	winter	30	SIM	45	opt	0	0	0	0	1	3	Grabner	Gummi	0	Rost	2
52	3	3.5	1	0	2	2	1	0	156	99	2017	winter	30	SIM	299	opt	0	0	0	0	0	2	Grabner	Gummi	0	Rost	2
52	3	3		1	2	3	1	0	156	99	2017	winter	30	SIM	63	under	0	0	0	0	1	3	Grabner	Gummi	0	Rost	2
52	3	3.5	2	0	1	2	1	0	156	99	2017	winter	30	SIM	71	opt	0	0	0	0	0	2	Grabner	Gummi	0	Rost	2
52	3	3.25	1	0	2	1	1	0	156	99	2017	winter	30	SIM	610	under	0	0	0	0	0	1	Grabner	Gummi	0	Rost	2
52	3	3		0	2	2	1	0	156	99	2017	winter	30	SIM	142	under	0	0	0	0	0	2	Grabner	Gummi	0	Rost	2
52	3	2.75		1	2	3	1	0	156	99	2017	winter	30	SIM	69	under	0	0	0	0	1	3	Grabner	Gummi	0	Rost	2
52	3	3.5	2	0	2	1	1	0	156	99	2017	winter	30	SIM	406	under	0	0	0	0	0	1	Grabner	Gummi	0	Rost	2
60	3	3.25	2	0	2	5	2	0	162	99	2017	winter	16	SIM	97	opt	0	0	0	0	1	3	Grabner	Gummi	0	Rost	0
60	3	4.75	2	0	2	4	2	0	162	99	2017	winter	16	SIM	388	over	0	0	0	0	0	3	Grabner	Gummi	0	Rost	0
60	3	3.75	4	0	1	4	2	0	162	99	2017	winter	16	SIM	308	opt	0	0	0	0	1	3	Grabner	Gummi	0	Rost	0
166	3	3.5		0	1	1	1	0	151.5	103.5	2017	summer	27	SIM	123	opt	0	0	0	0	0	1	Grabner	Gummi	0	Rost	1
235	3	3.25	2	0	2	3	1	0	153	98	2017	autumn	65	SIM	63	opt	0	0	0	0	0	3	Grabner	Gummi	0	Rost	0
235	3	3.5	5	1	2	3	1	0	153	98	2017	autumn	65	SIM	29	opt	0	0	0	0	1	3	Grabner	Gummi	0	Rost	0
235	3	3.5	2	0	2	3	1	0	153	98	2017	autumn	65	SIM	213	opt	0	0	0	0	1	3	Grabner	Gummi	0	Rost	0
235	3	3.75		0	2	3	1	0	153	98	2017	autumn	65	SIM	4	opt	0	0	0	0	1	3	Grabner	Beton	0	Rost	1
235	3	3.5	2	0	2	3	1	0	153	98	2017	autumn	65	SIM	36	opt	0	0	0	0	0	3	Grabner	Gummi	0	Rost	0
235	3	4.75		0	2	3	1	0	153	98	2017	autumn	65	SIM	0	over	0	0	0	0	1	3	Grabner	Beton	0	Rost	1
235	3	4.75	4	0	3	2	1	0	153	98	2017	autumn	65	SIM	453	over	0	0	0	0	0	2	Grabner	Beton	0	Rost	1
235	3	3.75		0	3	2	1	0	153	98	2017	autumn	65	SIM	305	opt	0	0	0	0	0	2	Grabner	Gummi	0	Rost	0
235	3	3.25	4	0	2	2	1	0	153	98	2017	autumn	65	SIM	166	opt	0	0	0	0	0	2	Grabner	Gummi	0	Rost	0
235	3	3.5	2	0	2	2	1	0	153	98	2017	autumn	65	SIM	359	under	0	0	0	0	0	2	Grabner	Beton	0	Rost	1
235	3	3	2	1	2	2	1	0	153	98	2017	autumn	65	SIM	271	under	0	0	0	0	0	2	Grabner	Gummi	0	Rost	0
235	3	4	5	0	2	2	1	0	153	98	2017	autumn	65	SIM	244	opt	0	0	0	0	1	2	Grabner	Gummi	0	Rost	0
235	3	3.75	2	0	2	2	1	0	153	98	2017	autumn	65	SIM	257	opt	0	0	0	0	0	2	Grabner	Gummi	0	Rost	0
539	3	3.5		0	2	10	2	0	151	103	2018	autumn	17	SIM	391	under	0	0	0	0	0	3	Sonstiges	Beton	0	Beton	0
235	3	3.5	2	0	3	2	1	0	153	98	2017	autumn	65	SIM	139	opt	0	0	0	0	0	2	Grabner	Gummi	0	Rost	0
235	3	3.5	2	0	3	2	1	0	153	98	2017	autumn	65	SIM	201	opt	0	0	0	0	0	2	Grabner	Gummi	0	Rost	0
235	3	3.25	2	0	2	1	1	0	153	98	2017	autumn	65	SIM	206	under	0	0	0	0	0	1	Grabner	Gummi	0	Rost	0
435	3	3.25	3	0	3	1	2	0	213	120	2018	summer	5	SIM	363	under	0	0	0	0	0	1	Halsband_Kette	Beton	0	Beton	1
435	3	3	2	0	2	1	2	0	213	120	2018	summer	5	SIM	233	under	0	0	0	0	1	1	Halsband_Kette	Beton	0	Beton	1
350	1	4	4	0	2	1	1	0	165	95	2018	spring	42	H	789	over	1	0	0	0	0	1	Grabner	Beton	1	Beton	1
504	1	2.25	2	0	1	5	1	0	170	104	2018	summer	45	H	100	under	1	0	0	1	1	3	Zentralsgelenkshalsrahmen	Gummi	0	Rost	1
504	1	2.25	2	0	1	3	1	0	170	104	2018	summer	45	H	170	under	1	0	0	1	1	3	Zentralsgelenkshalsrahmen	Gummi	0	Rost	1
504	1	2.75	3	0	1	2	1	0	170	104	2018	summer	45	H	180	opt	1	0	0	0	1	2	Zentralsgelenkshalsrahmen	Gummi	0	Rost	1
350	1	2.75	1	0	2	5	1	0	165	95	2018	spring	42	H	13		1	0	0	0	0	3	Grabner	Beton	1	Beton	1
589	3	3.75	2	1	3	4	1	0	173	102	2018	winter	23	SIM	251	opt	0	0	0	0	0	3	Grabner	Gummi	0	Rost	1
701	1	2.5	2	0	1	2	1	0	157	104	2019	spring	20	H	139		1	0	0	0	1	2	Grabner	Gummi	0	Rost	2
701	1	2.75	3	0	1	1	1	0	157	104	2019	spring	20	H	332	under	1	0	0	0	0	1	Grabner	Gummi	0	Rost	2
701	1	2.5	2	0	1	1	1	0	157	104	2019	spring	20	H	387	under	1	0	0	0	0	1	Grabner	Gummi	0	Rost	2
688	3	3.25	2	1	1	1	2	0	213.5	105	2019	spring	14	SIM	28	under	0	0	0	0	0	1	Halsband_Kette	Beton	0	Beton	1
690	3	3.75	2	0	1	4	2	1	153	98.5	2019	spring	16	SIM	348	opt	1	1	0	0	0	3	Zentralsgelenkshalsrahmen	Gummi	0	Rost	2
690	3	3.5	2	0	1	5	2	1	153	98.5	2019	spring	16	SIM	34	opt	1	1	0	0	0	3	Grabner	Gummi	0	Rost	1
345	2	2.75	2	0	2	2	1	0	155	104	2018	spring	13	H	123	opt	0	0	0	0	0	2	Grabner	Gummi	0	Rost	0
345	2	2.5	5	0	2	1	1	0	155	104	2018	spring	13	H	4	under	0	0	1	0	0	1	Grabner	Gummi	0	Rost	0
52	3	3.25	4	1	2	1	1	0	156	99	2017	winter	30	SIM	552	under	0	0	0	0	1	1	Grabner	Gummi	0	Rost	2
52	3	2.75	1	1	2	1	1	0	156	99	2017	winter	30	SIM	169	under	0	0	0	0	0	1	Grabner	Gummi	0	Rost	2
52	3	4.25		0	2	1	1	0	156	99	2017	winter	30	SIM	443	opt	0	0	0	0	0	1	Grabner	Gummi	0	Rost	2
52	3	4		0	2	1	1	0	156	99	2017	winter	30	SIM	266	opt	0	0	0	0	0	1	Grabner	Gummi	0	Rost	2
52	3	2.75		0	2	0	1	0	156	99	2017	winter	30	SIM	358	under	0	0	0	0	0	1	Grabner	Gummi	0	Rost	2
52	3	3	2	0	1	1	1	0	156	99	2017	winter	30	SIM	382	under	0	0	0	0	1	1	Grabner	Gummi	0	Rost	2
52	3	3.5		0	2	1	1	0	156	99	2017	winter	30	SIM	74	opt	0	0	0	0	0	1	Grabner	Gummi	0	Rost	2
52	3	2.75	2	0	1	1	1	0	156	99	2017	winter	30	SIM	157	under	0	0	0	0	1	1	Grabner	Gummi	0	Rost	2
497	3	2.75	1	0	1	3	1	0	222	97	2018	summer	8	other	180	under	1	1	0	0	0	3	Halsband_Kette	Beton	0	Beton	1
497	3	2.25	1	0	1	3	1	0	222	97	2018	summer	8	other	151	under	1	1	0	0	1	3	Halsband_Kette	Beton	0	Beton	1
673	3	3.75	1	0	2	1	1	0	151	100	2019	spring	26	SIM	266	opt	0	0	0	0	1	1	Grabner	Beton	0	Rost	2
30	3	3.75	2	0	2	2	1	0	161	118	2017	winter	21	SIM	158	opt	0	0	0	0	0	2	Grabner	Gummi	0	Rost	0
345	2	4.5	2	0	2	1	1	0	155	104	2018	spring	13	H	6	over	0	0	0	1	0	1	Grabner	Gummi	0	Rost	0
345	2	4	2	0	1	0	1	0	155	104	2018	spring	13	H	2	over	0	0	0	0	0	1	Grabner	Gummi	0	Rost	0
345	2	3.75		0	2	1	1	0	155	104	2018	spring	13	H	115	over	0	0	0	0	1	1	Grabner	Gummi	0	Rost	0
673	3	3.75	2	0	2	3	1	0	151	100	2019	spring	26	SIM	20	opt	0	0	0	0	0	3	Grabner	Beton	0	Rost	2
673	3	4	2	0	2	2	1	0	151	100	2019	spring	26	SIM	364	opt	0	0	0	0	0	2	Grabner	Beton	0	Rost	2
673	3	3.5	2	0	2	2	1	0	151	100	2019	spring	26	SIM	26	opt	0	0	0	0	1	2	Grabner	Beton	0	Rost	2
673	3	4.25	2	0	2	2	1	0	151	100	2019	spring	26	SIM	54	over	0	0	0	0	0	2	Grabner	Beton	0	Rost	2
673	3	3.75	2	0	2	1	1	0	151	100	2019	spring	26	SIM	155	opt	0	0	0	0	0	1	Grabner	Beton	0	Rost	2
190	3	3.5	2	0	1	2	2	0	165.5	106.5	2017	summer	17	SIM	284	opt	1	0	0	0	0	2	Zentralsgelenkshalsrahmen	Gummi	0	Rost	1
278	3	2.5	2	0	1	8	1	0	175	102	2017	autumn	36	BS	165		1	0	0	0	1	3	Zentralsgelenkshalsrahmen	Gummi	0	Rost	1
171	3	4		0	3	5	1	0	158	97	2017	summer	34	SIM	355	opt	0	0	0	0	1	3	Grabner	Beton	0	Rost	1
668	2	1.5	1	0	1	3	1	1	198	105	2019	spring	7	other	87	under	1	0	0	0	0	3	Grabner	Beton	0	Beton	2
375	3	3.75	1	0	2	1	1	0	170	91	2018	spring	45	SIM	196	opt	0	0	0	0	0	1	Grabner	Gummi	0	Rost	1
375	3	3.25	2	0	2	1	1	0	170	91	2018	spring	45	SIM	276	under	0	0	1	0	0	1	Grabner	Gummi	0	Rost	1
375	3	3.5	2	0	2	1	1	0	170	91	2018	spring	45	SIM	73	opt	0	0	0	0	0	1	Grabner	Gummi	0	Rost	1
375	3	3.75	2	0	2	1	1	0	170	91	2018	spring	45	SIM	123	opt	0	0	0	0	0	1	Grabner	Gummi	0	Rost	1
375	3	4		0	2	1	1	0	170	91	2018	spring	45	SIM	45	opt	0	0	0	0	0	1	Grabner	Gummi	0	Rost	1
375	3	4	1	0	1	0	1	0	170	91	2018	spring	45	SIM			0	0	0	0	0	1	Grabner	Gummi	0	Rost	1
375	3	4.5		0	1	1	1	0	170	91	2018	spring	45	SIM	2	over	0	0	0	0	0	1	Grabner	Gummi	0	Rost	1
375	3	4.25	2	0	1	0	1	0	170	91	2018	spring	45	SIM			0	0	0	0	0	1	Grabner	Gummi	0	Rost	1
594	3	3.75	2	0	2	10	1	0	169	102	2018	winter	24	SIM	17	opt	0	0	0	0	1	3	Grabner	Gummi	0	Rost	2
647	3	3.25	2	0	1	1	2	0	167.5	97	2019	winter	28	SIM	61	opt	0	0	0	0	0	1	Grabner	Gummi	0	Rost	1
490	3	3.75	2	0	2	3	2	0	143	100	2018	summer	7	SIM	352	opt	0	0	0	0	0	3	Grabner	Gummi	0	Rost	1
60	3	4.5	2	0	2	1	2	0	162	99	2017	winter	16	SIM	351	over	0	0	0	0	0	1	Grabner	Gummi	0	Rost	0
60	3	3.5	2	0	2	1	2	0	162	99	2017	winter	16	SIM	277	opt	0	0	0	0	0	1	Grabner	Gummi	0	Rost	0
60	3	3.75		0	1	1	2	0	162	99	2017	winter	16	SIM	203	opt	0	0	0	0	0	1	Grabner	Gummi	0	Rost	0
60	3	4.25	2	0	2	1	2	0	162	99	2017	winter	16	SIM	46	over	0	0	0	0	0	1	Grabner	Gummi	0	Rost	0
680	2	3.25	2	0	1	1	1	0	220	96	2019	spring	16	H	184	opt	1	0	0	0	0	1	Sonstiges	Gummi	0	Beton	1
680	2	2.75		0	1	1	1	0	220	96	2019	spring	16	other	175	under	1	0	0	0	0	1	Sonstiges	Gummi	0	Beton	1
241	3	2.75		0	2	3	2	0	167.5	110	2017	autumn	28	SIM	6	under	1	0	0	0	1	3	Grabner	Gummi	0	Rost	1
60	3	3.75	2	0	2	4	2	0	162	99	2017	winter	16	SIM	143	opt	0	0	0	0	0	3	Grabner	Gummi	0	Rost	0
60	3	3.5	2	0	2	3	2	0	162	99	2017	winter	16	SIM	458	under	0	0	0	0	0	3	Grabner	Gummi	0	Rost	0
402	3	3.25	2	0	1	1	2	0	170.5	100	2018	spring	4	SIM	248	under	1	0	0	0	0	1	Grabner	Beton	0	Beton	2
77	3	2		0	1	1	1	0	178	100.5	2017	spring	20	BS	372	under	0	0	0	0	1	1	Zentralsgelenkshalsrahmen	Gummi	0	Rost	1
589	3	3.75	4	0	1	1	1	0	173	102	2018	winter	23	SIM	125	opt	0	0	0	0	0	1	Grabner	Gummi	0	Rost	1
589	3	2.75		0	1	1	1	0	173	102	2018	winter	23	SIM	57	under	0	0	0	0	0	1	Grabner	Gummi	0	Rost	1
589	3	2.75	1	0	3	1	1	0	173	102	2018	winter	23	SIM	138	under	0	0	0	0	0	1	Grabner	Gummi	0	Rost	1
589	3	3.75		0	2	1	1	0	173	102	2018	winter	23	SIM	84	opt	0	0	0	0	0	1	Grabner	Gummi	0	Rost	1
589	3	3.75		0	1	1	1	0	173	102	2018	winter	23	SIM	54	opt	0	0	0	0	0	1	Grabner	Gummi	0	Rost	1
690	3	3.25	2	0	1	6	2	1	153	98.5	2019	spring	16	SIM	108	opt	1	1	0	0	0	3	Zentralsgelenkshalsrahmen	Gummi	0	Rost	2
690	3	4	2	0	1	4	2	1	153	98.5	2019	spring	16	SIM	677	opt	1	1	0	0	0	3	Grabner	Gummi	0	Rost	1
10	3	3.25	5	0	1	1	2	0	158.5	100	2016	winter	37	BS	26	opt	1	0	0	0	0	1	Zentralsgelenkshalsrahmen	Gummi	0	Rost	2
497	3	3.5		0	1	1	1	0	222	97	2018	summer	8	SIM	231	opt	1	1	0	0	0	1	Halsband_Kette	Beton	0	Beton	1
241	3	4.25	5	1	1	5	2	0	167.5	110	2017	autumn	28	SIM	15	opt	1	0	0	0	1	3	Grabner	Gummi	0	Rost	1
77	3	3.25	3	0	1	4	1	0	178	100.5	2017	spring	20	other	175	opt	0	0	0	0	0	3	Zentralsgelenkshalsrahmen	Gummi	0	Rost	1
361	1	3.75	3	0	3	5	1	0	197	92	2018	spring	35	H	339	opt	1	0	0	1	0	3	Sonstiges	Beton	1	Beton	0
30	3	3.5		0	2	1	1	0	161	118	2017	winter	21	SIM	102	opt	0	0	0	0	0	1	Grabner	Gummi	0	Rost	0
361	1	3	2	0	1	4	1	0	197	92	2018	spring	35	H	365	under	1	0	0	0	0	3	Sonstiges	Beton	1	Beton	0
345	2	4.25	2	0	2	10	1	0	155	104	2018	spring	13	H	22	over	0	0	0	0	1	3	Grabner	Gummi	0	Rost	0
361	1	2.5	2	0	3	3	1	0	197	92	2018	spring	35	H	356	under	1	0	0	0	0	3	Sonstiges	Beton	1	Beton	0
528	1	2.75	1	0	2	5	1	0	135.5	98	2018	autumn	20	H	233		1	0	0	0	0	3	Sonstiges	Gummi	0	Rost	1
345	2	3.75	2	0	2	9	1	0	155	104	2018	spring	13	H	193	over	0	0	0	1	0	3	Grabner	Gummi	0	Rost	0
190	3	3.5	4	0	2	1	2	0	165.5	106.5	2017	summer	17	SIM	206	opt	1	0	0	0	0	1	Grabner	Gummi	0	Rost	1
190	3	4		1	1	1	2	0	165.5	106.5	2017	summer	17	SIM	6	opt	1	0	0	0	0	1	Grabner	Gummi	0	Rost	1
190	3	3.75	2	0	1	1	2	0	165.5	106.5	2017	summer	17	SIM	16	opt	1	0	0	0	0	1	Grabner	Gummi	0	Rost	1
680	2	3.5	1	0	2	3	1	0	220	96	2019	spring	16	H	283	opt	1	0	0	1	0	3	Sonstiges	Gummi	0	Beton	1
680	2	3	1	0	2	3	1	0	220	96	2019	spring	16	H	176	opt	1	0	0	0	0	3	Sonstiges	Gummi	0	Beton	1
538	3	4	1	0	1	2	1	1	158	95	2018	autumn	13	SIM	867	opt	1	1	0	0	1	2	Zentralsgelenkshalsrahmen	Gummi	0	Beton	0
210	3	2.25	1	0	1	2	1	1	177	99	2017	summer	39	BS	129	under	1	0	0	0	0	2	Halsband_Kette	Gummi	0	Rost	2
587	3	3.75		0	2	2	1	0	140	104	2018	autumn	22	SIM	326	opt	0	0	0	0	1	2	Grabner	Gummi	0	Rost	1
587	3	3.75	2	0	2	1	1	0	140	104	2018	autumn	22	SIM	602	opt	0	0	0	0	0	1	Grabner	Gummi	0	Rost	1
587	3	3.25	2	0	1	2	1	0	140	104	2018	autumn	22	SIM	52	opt	0	0	0	0	1	2	Grabner	Gummi	0	Rost	1
587	3	3.75	2	1	2	1	1	0	140	104	2018	autumn	22	SIM	615	opt	0	0	0	0	0	1	Grabner	Gummi	0	Rost	1
587	3	3.75	2	1	1	1	1	0	140	104	2018	autumn	22	SIM	586	opt	0	0	0	0	0	1	Grabner	Gummi	0	Rost	1
587	3	4.25	1	0	3	1	1	0	140	104	2018	autumn	22	SIM	601	opt	0	0	0	0	0	1	Grabner	Gummi	0	Rost	1
587	3	3.5	1	0	1	2	1	0	140	104	2018	autumn	22	SIM	190	opt	0	0	0	0	0	2	Grabner	Gummi	0	Rost	1
587	3	3.25		0	1	2	1	0	140	104	2018	autumn	22	SIM	207	under	0	0	0	0	0	2	Grabner	Gummi	0	Rost	1
587	3	3.5	2	1	2	1	1	0	140	104	2018	autumn	22	SIM	347	under	0	0	0	0	0	1	Grabner	Gummi	0	Rost	1
587	3	4	1	0	2	1	1	0	140	104	2018	autumn	22	SIM	392	opt	0	0	0	0	1	1	Grabner	Gummi	0	Rost	1
587	3	3.5		0	3	1	1	0	140	104	2018	autumn	22	SIM	291	opt	0	0	0	0	0	1	Grabner	Gummi	0	Rost	1
587	3	4		0	1	1	1	0	140	104	2018	autumn	22	SIM	213	opt	0	0	0	0	0	1	Grabner	Gummi	0	Rost	1
587	3	2.75	2	0	2	1	1	0	140	104	2018	autumn	22	SIM	231	under	0	0	0	0	0	1	Grabner	Gummi	0	Rost	1
673	3	3.75	2	0	1	2	1	0	151	100	2019	spring	26	SIM	54	opt	0	0	0	1	0	2	Grabner	Beton	0	Rost	2
126	3	3.75	2	0	1	5	1	0	178	105.5	2017	spring	41	SIM	35	opt	1	0	0	0	0	3	Grabner	Gummi	0	Beton	1
153	2	4.25	2	0	1	4	1	0	139	107	2017	summer	21	H	512	over	1	1	0	1	0	3	Zentralsgelenkshalsrahmen	Gummi	0	Rost	1
350	1	3	1	0	1	2	1	0	165	95	2018	spring	42	other	160	under	1	0	0	0	0	2	Grabner	Beton	1	Beton	1
210	3	2.5	1	0	1	1	1	1	177	99	2017	summer	39	other	29	under	1	0	0	0	0	1	Halsband_Kette	Gummi	0	Rost	2
602	3	3.5	2	0	1	4		0	170	122	2018	winter	33	SIM	369	under	1	0	0	1	0	3	Halsband_Kette	Gummi	0	Rost	2
602	3	3.5	2	0	1	5		0	170	122	2018	winter	33	SIM	251	opt	1	0	0	0	1	3	Halsband_Kette	Gummi	0	Rost	2
166	3	3.75	2	1	3	2	1	0	151.5	103.5	2017	summer	27	SIM	82	opt	0	0	0	0	0	2	Grabner	Gummi	0	Rost	2
497	3	2.75	3	0	1	2	1	0	222	97	2018	summer	8	SIM	21	under	1	1	0	0	1	2	Halsband_Kette	Beton	0	Beton	1
49	3	3.75	2	0	2	2	2	0	174.5	96.5	2017	winter	31	other	6	opt	1	0	0	0	0	2	Grabner	Gummi	0	Beton	1
49	3	3.5	2	0	1	2	2	0	174.5	96.5	2017	winter	31	SIM	13	opt	1	0	0	0	1	2	Grabner	Gummi	0	Beton	1
49	3	4.25		0	1	1	2	0	174.5	96.5	2017	winter	31	SIM	359	opt	1	0	0	0	0	1	Grabner	Gummi	0	Beton	1
49	3	4	2	0	1	1	2	0	174.5	96.5	2017	winter	31	SIM	147	over	1	0	0	0	0	1	Grabner	Gummi	0	Beton	1
49	3	4.5		0	1	1	2	0	174.5	96.5	2017	winter	31	SIM	61	over	1	0	0	0	0	1	Grabner	Gummi	0	Beton	1
582	3	3.75	2	0	1	2	2	0	168	100	2018	autumn	10	SIM	288	opt	0	0	0	0	1	2	Halsband_Kette	Gummi	0	Rost	2
594	3	3.5	1	0	2	5	1	0	169	102	2018	winter	24	SIM	152	opt	0	0	0	0	0	3	Grabner	Gummi	0	Rost	2
435	3	3.5	5	0	3	5	2	0	213	120	2018	summer	5	SIM	72	opt	0	0	0	0	0	3	Halsband_Kette	Beton	0	Beton	1
201	3	2	2	0	2	3	2	0	154	100	2017	summer	40	H	213	under	0	0	0	0	0	3	Halsband_Kette	Gummi	0	Rost	2
201	3	3.25	2	0	2	3	2	0	154	100	2017	summer	40	other	13	under	0	0	0	0	1	3	Halsband_Kette	Gummi	0	Rost	2
201	3	3.5		0	1	2	2	0	154	100	2017	summer	40	H	314	opt	0	0	0	0	0	2	Halsband_Kette	Gummi	0	Rost	2
201	3	2.5	2	0	3	2	2	0	154	100	2017	summer	40	H	285	under	0	0	1	0	1	2	Halsband_Kette	Gummi	0	Rost	2
201	3	3		0	2	2	2	0	154	100	2017	summer	40	H	67	opt	0	0	1	0	1	2	Halsband_Kette	Gummi	0	Rost	2
201	3	2.75	3	0	2	1	2	0	154	100	2017	summer	40	H	240		0	0	0	0	0	1	Halsband_Kette	Gummi	0	Rost	2
201	3	3.5	2	0	1	2	2	0	154	100	2017	summer	40	H	287	opt	0	0	0	0	0	2	Halsband_Kette	Gummi	0	Rost	2
49	3	4.5	2	0	2	4	2	0	174.5	96.5	2017	winter	31	SIM	240	over	1	0	0	0	0	3	Grabner	Gummi	0	Beton	1
60	3	3.5	2	0	2	5	2	0	162	99	2017	winter	16	SIM	376	under	0	0	0	0	1	3	Grabner	Gummi	0	Rost	0
30	3	4	2	0	2	3	1	0	161	118	2017	winter	21	SIM	106	over	0	0	0	0	0	3	Grabner	Gummi	0	Rost	0
382	3	3.25		0	3	4	1	0	166	102	2018	spring	37	SIM	165	opt	0	0	0	0	0	3	Grabner	Gummi	0	Rost	1
345	2	4.5	4	0	2	4	1	0	155	104	2018	spring	13	H	15	over	0	0	0	1	1	3	Grabner	Gummi	0	Rost	0
382	3	3	5	1	2	4	1	0	166	102	2018	spring	37	SIM	153	under	0	0	0	0	1	3	Grabner	Gummi	0	Rost	1
382	3	3.5		0	3	4	1	0	166	102	2018	spring	37	SIM	136	opt	0	0	0	0	0	3	Grabner	Gummi	0	Rost	1
382	3	3.25	2	0	2	4	1	0	166	102	2018	spring	37	SIM	53	opt	0	0	0	0	1	3	Grabner	Gummi	0	Rost	1
382	3	4	2	0	2	3	1	0	166	102	2018	spring	37	SIM	304	opt	0	0	0	0	0	3	Grabner	Gummi	0	Rost	1
680	2	3.25	2	0	1	2	1	0	220	96	2019	spring	16	H	65	opt	1	0	0	0	0	2	Sonstiges	Gummi	0	Beton	1
680	2	2.75	1	0	1	2	1	0	220	96	2019	spring	16	H	233		1	0	0	1	0	2	Sonstiges	Gummi	0	Beton	1
680	2	3.5	1	0	1	1	1	0	220	96	2019	spring	16	H	251	opt	1	0	0	0	0	1	Sonstiges	Gummi	0	Beton	1
649	1	3	2	0	1	2	1	0	164.5	110	2019	spring	14	other	48	under	1	1	0	0	0	2	Grabner	Beton	1	Beton	1
235	3	3.5	2	0	3	2	1	0	153	98	2017	autumn	65	SIM	127	opt	0	0	0	0	0	2	Grabner	Gummi	0	Rost	0
235	3	4	4	0	3	2	1	0	153	98	2017	autumn	65	SIM	3	opt	0	0	0	0	1	2	Grabner	Beton	0	Rost	1
235	3	4.25	2	1	2	1	1	0	153	98	2017	autumn	65	SIM	487	opt	0	0	0	0	1	1	Grabner	Beton	0	Rost	1
235	3	3.5	3	0	3	2	1	0	153	98	2017	autumn	65	SIM	101	opt	0	0	0	0	1	2	Grabner	Gummi	0	Rost	0
235	3	4	2	0	3	2	1	0	153	98	2017	autumn	65	SIM	84	opt	0	0	0	0	0	2	Grabner	Gummi	0	Rost	0
235	3	4.25	2	0	2	2	1	0	153	98	2017	autumn	65	SIM	37	over	0	0	0	0	0	2	Grabner	Gummi	0	Rost	0
235	3	3.75	2	0	3	1	1	0	153	98	2017	autumn	65	SIM	351	opt	0	0	0	0	0	1	Grabner	Beton	0	Rost	1
235	3	3.5	2	0	3	1	1	0	153	98	2017	autumn	65	SIM	292	opt	0	0	0	0	0	1	Grabner	Gummi	0	Rost	0
235	3	3.25		0	2	1	1	0	153	98	2017	autumn	65	other	285	under	0	0	0	0	0	1	Grabner	Gummi	0	Rost	0
235	3	4	1	0	2	1	1	0	153	98	2017	autumn	65	SIM	231	opt	0	0	0	0	0	1	Grabner	Gummi	0	Rost	0
235	3	3.75	2	0	2	1	1	0	153	98	2017	autumn	65	SIM	290	opt	0	0	0	0	0	1	Grabner	Beton	0	Rost	1
235	3	4		0	2	1	1	0	153	98	2017	autumn	65	SIM	284	opt	0	0	0	0	0	1	Grabner	Gummi	0	Rost	0
630	3	4	1	0	2	3	1	0	177.5	104	2019	winter	32	BS	278	over	0	0	0	0	0	3	Grabner	Gummi	0	Rost	1
630	3	3.5	2	0	2	3	1	0	177.5	104	2019	winter	32	BS	382	opt	0	0	0	0	0	3	Grabner	Gummi	0	Rost	1
630	3	3.75	3	0	3	4	1	0	177.5	104	2019	winter	32	BS	191	over	0	0	0	0	0	3	Grabner	Gummi	0	Rost	1
630	3	4	3	0	3	2	1	0	177.5	104	2019	winter	32	BS	21	over	0	0	0	1	0	2	Grabner	Gummi	0	Rost	1
10	3	2.75	2	0	1	3	2	0	158.5	100	2016	winter	37	BS	222		1	0	0	0	1	3	Zentralsgelenkshalsrahmen	Gummi	0	Rost	2
10	3	2.75	1	0	1	3	2	0	158.5	100	2016	winter	37	BS	200		1	0	0	0	0	3	Zentralsgelenkshalsrahmen	Gummi	0	Rost	2
166	3	3	2	1	2	3	1	0	151.5	103.5	2017	summer	27	SIM	37	under	0	0	0	0	1	3	Grabner	Gummi	0	Rost	2
49	3	3	2	0	1	6	2	0	174.5	96.5	2017	winter	31	SIM	240	under	1	0	0	0	0	3	Grabner	Gummi	0	Beton	1
473	3	5	3	0	1	8	1	0	167	101	2018	summer	52	SIM	282	over	0	0	0	0	1	3	Halsband_Kette	Gummi	0	Rost	1
358	3	3.25	2	1	1	5	2	1	170	103	2018	spring	29	other	138	opt	1	1	0	0	0	3	Zentralsgelenkshalsrahmen	Gummi	0	Rost	2
358	3	3.75	2	0	1	5	2	1	170	103	2018	spring	29	SIM	369	opt	1	1	0	0	0	3	Zentralsgelenkshalsrahmen	Gummi	0	Rost	1
358	3	4.25	2	0	1	4	2	1	170	103	2018	spring	29	SIM	16	opt	1	1	0	0	0	3	Zentralsgelenkshalsrahmen	Gummi	0	Rost	1
358	3	3.5	2	0	1	3	2	1	170	103	2018	spring	29	other	372	under	1	1	0	0	0	3	Zentralsgelenkshalsrahmen	Gummi	0	Rost	2
358	3	4.25	1	0	1	5	2	1	170	103	2018	spring	29	SIM	293	opt	1	1	0	0	0	3	Zentralsgelenkshalsrahmen	Gummi	0	Rost	1
358	3	3.75	2	0	1	5	2	1	170	103	2018	spring	29	SIM	52	opt	1	1	0	0	1	3	Zentralsgelenkshalsrahmen	Gummi	0	Rost	1
238	3	3.25	5	0	2	2	1	0	151.5	98	2017	autumn	26	SIM	188	opt	0	0	0	0	1	2	Grabner	Gummi	0	Rost	1
238	3	3.25	3	0	2	2	1	0	151.5	98	2017	autumn	26	SIM	151	opt	0	0	0	0	0	2	Grabner	Gummi	0	Rost	1
238	3	3.75	3	0	2	2	1	0	151.5	98	2017	autumn	26	SIM	252	opt	0	0	1	0	0	2	Grabner	Gummi	0	Rost	1
238	3	3.25	2	0	2	3	1	0	151.5	98	2017	autumn	26	SIM	127	opt	0	0	0	1	0	3	Grabner	Gummi	0	Rost	1
238	3	3.25	5	1	2	2	1	0	151.5	98	2017	autumn	26	SIM	386	under	0	0	0	0	0	2	Grabner	Gummi	0	Rost	1
238	3	4.25	3	0	2	3	1	0	151.5	98	2017	autumn	26	SIM	28	opt	0	0	0	0	0	3	Grabner	Gummi	0	Rost	1
714	3	4	2	0	2	2	2	0	151	103	2019	spring	24	SIM	325	opt	0	0	0	0	0	2	Grabner	Gummi	0	Rost	1
714	3	3.25	2	0	2	3	2	0	151	103	2019	spring	24	SIM	36	opt	0	0	0	0	1	3	Grabner	Gummi	0	Rost	1
714	3	3.75	1	0	1	3	2	0	151	103	2019	spring	24	SIM	49	opt	0	0	0	0	0	3	Grabner	Gummi	0	Rost	1
714	3	3.75	2	0	1	3	2	0	151	103	2019	spring	24	SIM	0	opt	0	0	0	0	0	3	Grabner	Beton	0	Rost	1
714	3	3.75	4	0	1	2	2	0	151	103	2019	spring	24	SIM	194	opt	0	0	0	0	0	2	Grabner	Gummi	0	Rost	1
714	3	3.25	2	0	1	2	2	0	151	103	2019	spring	24	SIM	74	opt	0	0	0	0	0	2	Grabner	Gummi	0	Rost	1
687	2	3.5	3	0	3	1	1	0	166.5	115	2019	spring	5	H	461	opt	1	0	0	0	1	1	Halsband_Kette	Beton	0	Beton	2
516	3	2.5		0	1	5	1	1	171	100	2018	autumn	30	BS	157		1	1	0	1	0	3	Zentralsgelenkshalsrahmen	Gummi	0	Rost	1
516	3	3	2	0	1	5	1	1	171	100	2018	autumn	30	SIM	175	under	1	1	0	0	0	3	Zentralsgelenkshalsrahmen	Gummi	0	Rost	1
375	3	3.75	2	0	2	9	1	0	170	91	2018	spring	45	SIM	42	opt	0	0	0	0	0	3	Grabner	Gummi	0	Rost	1
67	3	3.5	2	0	2	3	2	0	172.5	91.5	2017	winter	22	SIM	222	opt	1	1	0	0	0	3	Grabner	Beton	0	Beton	2
423	3	3	2	0	3	2	1	0	162	98.5	2018	spring	22	SIM	58	under	0	0	0	1	0	2	Grabner	Beton	0	Beton	0
423	3	3.5	2	0	1	1	1	0	162	98.5	2018	spring	22	SIM	49	opt	0	0	0	0	1	1	Grabner	Beton	0	Beton	0
423	3	3.25	2	0	2	1	1	0	162	98.5	2018	spring	22	SIM	63	opt	0	0	0	0	0	1	Grabner	Beton	0	Beton	0
646	3	3.25		0	1	1	2	0	200.5	100	2019	winter	11	SIM	172	opt	0	0	0	0	0	1	Sonstiges	Beton	0	Rost	1
715	2	3.25	2	0	2	2	1	0	175	106	2019	summer	36	SIM	287	under	0	1	0	0	0	2	Grabner	Gummi	0	Beton	1
715	2	3.5	2	0	1	1	1	0	175	106	2019	summer	36	SIM	703	under	0	1	0	0	0	1	Grabner	Gummi	0	Beton	1
712	3	2	5	0	1	3	1	0	175.5	101	2019	spring	26	H	21	under	0	0	0	0	0	3	Zentralsgelenkshalsrahmen	Gummi	0	Rost	1
712	3	3.25	3	0	1	2	1	0	175.5	101	2019	spring	26	H	234	opt	0	0	0	0	1	2	Zentralsgelenkshalsrahmen	Gummi	0	Rost	1
712	3	3.75	2	0	1	1	1	0	175.5	101	2019	spring	26	BS	833	opt	0	0	0	0	0	1	Zentralsgelenkshalsrahmen	Gummi	0	Rost	1
712	3	2	3	1	1	3	1	0	175.5	101	2019	spring	26	H	142	under	0	0	0	0	0	3	Zentralsgelenkshalsrahmen	Gummi	0	Rost	1
712	3	3.25	3	0	1	2	1	0	175.5	101	2019	spring	26	H	476	opt	0	0	0	0	0	2	Zentralsgelenkshalsrahmen	Gummi	0	Rost	1
712	3	4	2	0	3	2	1	0	175.5	101	2019	spring	26	BS	311	over	0	0	0	0	0	2	Zentralsgelenkshalsrahmen	Gummi	0	Rost	1
712	3	3	2	0	1	1	1	0	175.5	101	2019	spring	26	H	277	opt	0	0	0	1	0	1	Zentralsgelenkshalsrahmen	Gummi	0	Rost	1
712	3	3.75	2	1	1	2	1	0	175.5	101	2019	spring	26	H	254	opt	0	0	0	0	0	2	Zentralsgelenkshalsrahmen	Gummi	0	Rost	1
712	3	2.25	3	0	1	2	1	0	175.5	101	2019	spring	26	H	275	under	0	0	0	0	0	2	Zentralsgelenkshalsrahmen	Gummi	0	Rost	1
473	3	4.5	2	0	1	6	1	0	167	101	2018	summer	52	SIM	288	over	0	0	0	0	0	3	Halsband_Kette	Gummi	0	Rost	1
473	3	3.5	3	0	2	5	1	0	167	101	2018	summer	52	SIM	215	opt	0	0	1	0	1	3	Grabner	Beton	0	Rost	2
388	3	3.5	2	0	1	2	2	0	209	99.5	2018	spring	7	SIM	313	under	0	0	0	0	0	2	Halsband_Kette	Beton	0	Beton	1
649	1	2.75	2	0	1	1	1	0	164.5	110	2019	spring	14	H	318	under	1	1	1	0	0	1	Grabner	Beton	1	Beton	1
388	3	2.75	5	0	1	2	2	0	209	99.5	2018	spring	7	SIM	209	under	0	0	0	0	1	2	Halsband_Kette	Beton	0	Beton	1
649	1	3.5	2	0	2	2	1	0	164.5	110	2019	spring	14	other	18	opt	1	1	0	0	0	2	Grabner	Beton	1	Beton	1
690	3	3.25	2	0	1	1	2	1	153	98.5	2019	spring	16	other	211	under	1	1	0	0	0	1	Zentralsgelenkshalsrahmen	Gummi	0	Rost	2
690	3	3	2	0	1	1	2	1	153	98.5	2019	spring	16	SIM	215	under	1	1	0	0	0	1	Zentralsgelenkshalsrahmen	Gummi	0	Rost	2
690	3	3.5	2	0	2	1	2	1	153	98.5	2019	spring	16	SIM	211	opt	1	1	0	0	0	1	Grabner	Gummi	0	Rost	1
739	3	4.5	2	0	1	3	1	0	147	100	2019	summer	31	SIM	259	over	0	0	0	0	0	3	Grabner	Gummi	0	Rost	1
739	3	4	1	0	1	3	1	0	147	100	2019	summer	31	SIM	112	over	0	0	0	0	0	3	Grabner	Gummi	0	Rost	1
739	3	4.25		0	2	3	1	0	147	100	2019	summer	31	SIM	36	over	0	0	0	0	0	3	Grabner	Gummi	0	Rost	1
739	3	3.5	4	0	2	3	1	0	147	100	2019	summer	31	SIM	161	opt	0	0	0	0	0	3	Grabner	Gummi	0	Rost	1
30	3	3.25	3	0	2	4	1	0	161	118	2017	winter	21	SIM	126	opt	0	0	0	0	1	3	Grabner	Gummi	0	Rost	0
630	3	3.25	2	0	2	1	1	0	177.5	104	2019	winter	32	BS	238	opt	0	0	0	0	0	1	Grabner	Gummi	0	Rost	1
630	3	3.5	2	0	2	2	1	0	177.5	104	2019	winter	32	BS	51	over	0	0	0	0	0	2	Grabner	Gummi	0	Rost	1
630	3	3.5	2	0	2	2	1	0	177.5	104	2019	winter	32	BS	51	over	0	0	0	1	0	2	Grabner	Gummi	0	Rost	1
630	3	3.75	2	0	2	2	1	0	177.5	104	2019	winter	32	BS	166	over	0	0	0	0	0	2	Grabner	Gummi	0	Rost	1
630	3	3.25	2	0	3	2	1	0	177.5	104	2019	winter	32	BS	104	opt	0	0	0	0	0	2	Grabner	Gummi	0	Rost	1
630	3	3.25	1	0	3	1	1	0	177.5	104	2019	winter	32	BS	495	opt	0	0	0	0	0	1	Grabner	Gummi	0	Rost	1
630	3	3.25	1	0	2	2	1	0	177.5	104	2019	winter	32	BS	112	opt	0	0	0	0	0	2	Grabner	Gummi	0	Rost	1
630	3	3.75	2	0	2	1	1	0	177.5	104	2019	winter	32	BS	420	opt	0	0	0	0	0	1	Grabner	Gummi	0	Rost	1
630	3	3.25	2	0	2	2	1	0	177.5	104	2019	winter	32	BS	85	opt	0	0	0	0	0	2	Grabner	Gummi	0	Rost	1
114	3	2.25	2	0	2	4	2	0	179	109	2017	spring	17	BS	335	under	1	1	0	1	0	3	Sonstiges	Gummi	0	Rost	2
114	3	2.75	3	0	3	5	2	0	179	109	2017	spring	17	BS	348	under	1	1	0	0	0	3	Sonstiges	Gummi	0	Rost	2
310	3	2.75	4	0	2	2	1	0	165	102	2018	winter	24	SIM	120	under	0	0	1	0	0	2	Grabner	Gummi	0	Rost	1
121	3	5	2	0	2	4	2	0	157	100	2017	spring	27	SIM	304	over	0	0	0	0	1	3	Grabner	Gummi	0	Rost	2
516	3	3	1	0	1	9	1	1	171	100	2018	autumn	30	SIM	207	under	1	1	0	0	1	3	Zentralsgelenkshalsrahmen	Gummi	0	Rost	1
516	3	2.75	2	0	1	8	1	1	171	100	2018	autumn	30	BS	227		1	1	0	0	0	3	Zentralsgelenkshalsrahmen	Gummi	0	Rost	1
358	3	4.25	2	0	1	11	2	1	170	103	2018	spring	29	other	333	opt	1	1	0	0	1	3	Zentralsgelenkshalsrahmen	Gummi	0	Rost	1
52	3	3.25	2	0	2	2	1	0	156	99	2017	winter	30	SIM	209	under	0	0	0	0	0	2	Grabner	Gummi	0	Rost	2
618	3	3.5		0	1	2	2	1	162	103	2019	winter	12	SIM	321	under	1	1	0	0	1	2	Zentralsgelenkshalsrahmen	Gummi	0	Rost	2
618	3	3.75	1	0	1	2	2	1	162	103	2019	winter	12	SIM	23	opt	1	1	0	0	0	2	Zentralsgelenkshalsrahmen	Gummi	0	Rost	2
618	3	3.5		1	1	1	2	1	162	103	2019	winter	12	SIM	97	opt	1	1	1	0	0	1	Zentralsgelenkshalsrahmen	Gummi	0	Rost	2
618	3	3		0	1	1	2	1	162	103	2019	winter	12	SIM	89	under	1	1	1	0	0	1	Zentralsgelenkshalsrahmen	Gummi	0	Rost	2
618	3	3.75		0	1	1	2	1	162	103	2019	winter	12	SIM	107	opt	1	1	0	0	0	1	Zentralsgelenkshalsrahmen	Gummi	0	Rost	2
395	3	4	1	0	3	5	1	0	166.5	97	2018	spring	24	SIM	226	opt	0	0	0	0	0	3	Grabner	Gummi	0	Rost	2
620	3	4	2	0	1	4	2	0	136	108	2019	winter	10	SIM	427	opt	0	0	0	0	0	3	Halsband_Kette	Gummi	0	Rost	1
620	3	3.75	2	0	1	5	2	0	136	108	2019	winter	10	SIM	40	opt	0	0	0	0	1	3	Halsband_Kette	Gummi	0	Rost	1
647	3	4.5	2	0	1	3	2	0	167.5	97	2019	winter	28	SIM	185	over	0	0	0	0	0	3	Zentralsgelenkshalsrahmen	Gummi	0	Beton	1
580	1	3		0	1	4	1	0	143	100.5	2019	winter	39	H	133	opt	1	0	0	0	0	3	Zentralsgelenkshalsrahmen	Gummi	0	Rost	2
539	3	3	2	0	2	6	2	0	151	103	2018	autumn	17	SIM	420	under	0	0	0	0	0	3	Sonstiges	Beton	0	Beton	0
690	3	3.5	2	0	1	2	2	1	153	98.5	2019	spring	16	SIM	313	under	1	1	0	0	0	2	Zentralsgelenkshalsrahmen	Gummi	0	Rost	2
690	3	3.75	2	0	1	3	2	1	153	98.5	2019	spring	16	other	65	opt	1	1	0	0	0	3	Zentralsgelenkshalsrahmen	Gummi	0	Beton	2
690	3	3	1	0	1	2	2	1	153	98.5	2019	spring	16	SIM	232	under	1	1	0	0	0	2	Zentralsgelenkshalsrahmen	Gummi	0	Rost	2
580	1	2.5	1	0	1	2	1	0	143	100.5	2019	winter	39	H	53		1	0	1	1	0	2	Grabner	Gummi	0	Rost	2
151	3	3.75	4	1	1	7	2	0	221	91	2017	summer	14	SIM	38	opt	1	0	0	0	1	3	Sonstiges	Gummi	0	Beton	0
151	3	4.25		0	1	6	2	0	221	91	2017	summer	14	SIM	0	opt	1	0	0	0	1	3	Grabner	Gummi	0	Beton	2
310	3	3.5		0	2	1	1	0	165	102	2018	winter	24	SIM	507	under	0	0	0	0	0	1	Grabner	Beton	0	Beton	1
310	3	4	4	0	1	1	1	0	165	102	2018	winter	24	SIM	0	opt	0	0	0	0	0	1	Grabner	Gummi	0	Rost	1
310	3	3.5	2	0	2	1	1	0	165	102	2018	winter	24	SIM	415	under	0	0	0	0	0	1	Grabner	Beton	0	Beton	1
310	3	3.25	3	0	2	1	1	0	165	102	2018	winter	24	SIM	425	under	0	0	0	0	0	1	Grabner	Beton	0	Beton	1
310	3	3.25	5	1	2	2	1	0	165	102	2018	winter	24	SIM	112	opt	0	0	0	0	1	2	Grabner	Gummi	0	Rost	1
310	3	3.75	2	0	2	1	1	0	165	102	2018	winter	24	SIM	406	opt	0	0	0	0	0	1	Grabner	Beton	0	Beton	1
310	3	2.75	3	1	2	1	1	0	165	102	2018	winter	24	SIM	95	under	0	0	1	0	1	1	Grabner	Gummi	0	Rost	1
310	3	3.25	2	0	2	1	1	0	165	102	2018	winter	24	SIM	69	opt	0	0	0	0	0	1	Grabner	Gummi	0	Rost	1
121	3	4.5	3	0	2	7	2	0	157	100	2017	spring	27	SIM	231	over	0	0	0	0	1	3	Grabner	Gummi	0	Rost	2
166	3	4.75	2	0	2	2	1	0	151.5	103.5	2017	summer	27	SIM	299	over	0	0	0	0	0	2	Grabner	Gummi	0	Rost	2
345	2	2.75	3	0	2	3	1	0	155	104	2018	spring	13	H	100	opt	0	0	0	0	0	3	Grabner	Gummi	0	Rost	0
345	2	3.5	5	0	1	3	1	0	155	104	2018	spring	13	H	16	opt	0	0	1	0	1	3	Grabner	Gummi	0	Rost	0
278	3	4.75	2	1	1	4	1	0	175	102	2017	autumn	36	BS	481	over	1	0	0	0	1	3	Zentralsgelenkshalsrahmen	Gummi	0	Rost	1
715	2	1.5	2	0	1	8	1	0	175	106	2019	summer	36	H	467	under	0	1	0	0	0	3	Grabner	Gummi	0	Beton	1
345	2	4.75	2	0	2	1	1	0	155	104	2018	spring	13	H	4	over	0	0	0	0	1	1	Grabner	Gummi	0	Rost	0
368	3	4	2	1	1	7	1	0	240	110	2018	spring	34	SIM	250	opt	1	0	0	0	0	3	Sonstiges	Beton	0	Beton	1
368	3	4.5	2	0	1	7	1	0	240	110	2018	spring	34	SIM	325	over	1	0	0	0	0	3	Sonstiges	Beton	0	Beton	1
152	3	3.5	4	0	1	2	1	0	173.5	105	2017	summer	18	SIM	218	opt	1	0	0	0	0	2	Grabner	Gummi	0	Beton	2
152	3	3.75	2	0	1	3	1	0	173.5	105	2017	summer	18	SIM	24	opt	1	0	0	0	0	3	Grabner	Gummi	0	Beton	2
152	3	3.75	4	0	1	3	1	0	173.5	105	2017	summer	18	SIM	143	opt	1	0	0	0	0	3	Grabner	Gummi	0	Beton	2
152	3	3.25	2	0	1	3	1	0	173.5	105	2017	summer	18	SIM	171	opt	1	0	0	0	0	3	Grabner	Gummi	0	Beton	2
152	3	3.25	2	0	1	3	1	0	173.5	105	2017	summer	18	SIM	150	opt	1	0	0	0	0	3	Grabner	Gummi	0	Beton	2
350	1	2.75	1	0	2	2	1	0	165	95	2018	spring	42	other	326	under	1	0	0	0	0	2	Grabner	Beton	1	Beton	1
350	1	2.5	1	0	2	2	1	0	165	95	2018	spring	42	other	128	under	1	0	0	0	0	2	Grabner	Beton	1	Beton	1
350	1	2.5	1	0	2	4	1	0	165	95	2018	spring	42	other	92	under	1	0	0	0	0	3	Grabner	Beton	1	Beton	1
350	1	2.5	2	0	2	5	1	0	165	95	2018	spring	42	H	160		1	0	0	0	0	3	Grabner	Beton	1	Beton	1
350	1	2.75		0	1	5	1	0	165	95	2018	spring	42	other	52	under	1	0	0	0	0	3	Grabner	Beton	1	Beton	1
594	3	4	2	1	2	2	1	0	169	102	2018	winter	24	SIM	352	opt	0	0	0	0	1	2	Grabner	Gummi	0	Rost	2
350	1	3.75	1	0	2	3	1	0	165	95	2018	spring	42	other	326	opt	1	0	0	0	0	3	Grabner	Beton	1	Beton	1
594	3	3.75	2	0	2	2	1	0	169	102	2018	winter	24	SIM	402	opt	0	0	0	0	0	2	Grabner	Gummi	0	Rost	2
594	3	4	2	0	2	2	1	0	169	102	2018	winter	24	SIM	268	opt	0	0	0	0	0	2	Grabner	Gummi	0	Rost	2
350	1	3	1	0	1	4	1	0	165	95	2018	spring	42	H	113	opt	1	0	0	0	0	3	Grabner	Beton	1	Beton	1
435	3	3.75	2	0	3	4	2	0	213	120	2018	summer	5	SIM	103	opt	0	0	0	0	0	3	Halsband_Kette	Beton	0	Beton	1
262	3	3.5		0	2	1	1	0	164	100	2017	autumn	92	BS	283	opt	1	0	0	0	0	1	Grabner	Gummi	0	Beton	0
262	3	3.75		1	2	1	1	0	164	100	2017	autumn	92	SIM	234	opt	1	0	0	0	0	1	Grabner	Gummi	0	Beton	0
262	3	3.5	3	0	1	1	1	0	164	100	2017	autumn	92	SIM	197	opt	1	0	0	0	1	1	Grabner	Gummi	0	Rost	1
262	3	3.5		0	2	1	1	0	164	100	2017	autumn	92	SIM	182	opt	1	0	0	1	0	1	Halsband_Kette	Gummi	0	Rost	1
345	2	4	3	0	1	1	1	0	155	104	2018	spring	13	H	4	over	0	0	0	0	0	1	Grabner	Gummi	0	Rost	0
262	3	3	2	0	1	1	1	0	164	100	2017	autumn	92	SIM	110	under	1	0	0	0	0	1	Grabner	Gummi	0	Rost	1
262	3	4.25		0	1	1	1	0	164	100	2017	autumn	92	SIM	71	over	1	0	0	0	1	1	Grabner	Gummi	0	Rost	1
262	3	3.75	2	0	1	1	1	0	164	100	2017	autumn	92	SIM	70	opt	1	0	0	0	1	1	Grabner	Gummi	0	Rost	1
262	3	4		0	1	1	1	0	164	100	2017	autumn	92	SIM	30	opt	1	0	0	0	0	1	Halsband_Kette	Gummi	0	Rost	1
582	3	3.75	2	0	1	7	2	0	168	100	2018	autumn	10	SIM	102	opt	0	0	0	0	0	3	Halsband_Kette	Gummi	0	Rost	2
49	3	3.5	2	0	1	7	2	0	174.5	96.5	2017	winter	31	SIM	295	opt	1	0	0	0	1	3	Grabner	Gummi	0	Beton	1
210	3	2.5	2	0	1	1	1	1	177	99	2017	summer	39	BS	993	under	1	0	0	0	0	1	Halsband_Kette	Gummi	0	Rost	2
528	1	3.25	2	0	2	8	1	0	135.5	98	2018	autumn	20	H	195	opt	1	0	0	0	0	3	Sonstiges	Gummi	0	Rost	1
630	3	3	2	0	2	3	1	0	177.5	104	2019	winter	32	BS	173	opt	0	0	0	0	1	3	Grabner	Gummi	0	Rost	1
630	3	3.5	3	0	2	3	1	0	177.5	104	2019	winter	32	BS	90	over	0	0	0	0	0	3	Grabner	Gummi	0	Rost	1
630	3	3.25	1	0	2	3	1	0	177.5	104	2019	winter	32	BS	216	opt	0	0	0	0	0	3	Grabner	Gummi	0	Rost	1
210	3	3		0	1	2	1	1	177	99	2017	summer	39	BS	135	opt	1	0	0	0	0	2	Halsband_Kette	Gummi	0	Rost	2
201	3	2.5	4	1	2	5	2	0	154	100	2017	summer	40	other	274	under	0	0	0	0	0	3	Halsband_Kette	Gummi	0	Rost	2
201	3	2.5		1	2	5	2	0	154	100	2017	summer	40	H	183		0	0	1	1	0	3	Halsband_Kette	Gummi	0	Rost	2
642	3	3.5	2	0	1	3	2	0	204	116	2019	winter	11	BS	299	opt	1	0	0	0	0	3	Halsband_Kette	Gummi	0	Rost	2
580	1	2.75		0	1	3	1	0	143	100.5	2019	winter	39	H	295		1	0	0	0	0	3	Grabner	Gummi	0	Rost	2
602	3	3.5	2	0	1	7		0	170	122	2018	winter	33	SIM	273	opt	1	0	0	0	1	3	Halsband_Kette	Gummi	0	Rost	2
602	3	3.75	1	1	1	8		0	170	122	2018	winter	33	SIM	152	opt	1	0	0	0	1	3	Halsband_Kette	Gummi	0	Rost	2
602	3	4.25	1	0	1	6		0	170	122	2018	winter	33	SIM	611	opt	1	0	0	0	0	3	Halsband_Kette	Gummi	0	Rost	2
646	3	3	2	0	1	5	2	0	200.5	100	2019	winter	11	SIM	310	under	0	0	0	0	1	3	Sonstiges	Beton	0	Rost	1
646	3	3.5		0	1	4	2	0	200.5	100	2019	winter	11	SIM	303	under	0	0	0	0	1	3	Sonstiges	Beton	0	Beton	1
310	3	4.75	4	0	2	4	1	0	165	102	2018	winter	24	SIM	456	over	0	0	0	1	0	3	Grabner	Gummi	0	Rost	1
576	3	3.75	2	0	1	2	2	1	156	102.5	2018	autumn	8	SIM	108	opt	1	0	0	0	0	2	Zentralsgelenkshalsrahmen	Gummi	0	Rost	1
576	3	3.5	2	0	1	2	2	1	156	102.5	2018	autumn	8	SIM	16	opt	1	0	0	0	0	2	Zentralsgelenkshalsrahmen	Gummi	0	Rost	1
63	1	3.25	2	0	1	4	1	0	184	113	2017	spring	38	H	240	opt	1	1	0	0	0	3	Grabner	Gummi	1	Beton	2
504	1	4		0	1	1	1	0	170	104	2018	summer	45	H	275	over	1	0	0	0	0	1	Zentralsgelenkshalsrahmen	Gummi	0	Rost	1
504	1	2.75	2	0	1	2	1	0	170	104	2018	summer	45	H	8		1	0	0	0	0	2	Zentralsgelenkshalsrahmen	Gummi	0	Rost	1
504	1	3.5	1	0	1	2	1	0	170	104	2018	summer	45	H	15	opt	1	0	0	1	0	2	Zentralsgelenkshalsrahmen	Gummi	0	Rost	1
504	1	3.75	2	0	1	1	1	0	170	104	2018	summer	45	H	318	opt	1	0	0	0	0	1	Zentralsgelenkshalsrahmen	Gummi	0	Rost	1
504	1	4	1	0	1	1	1	0	170	104	2018	summer	45	H	257	over	1	0	0	0	0	1	Zentralsgelenkshalsrahmen	Gummi	0	Rost	1
504	1	3.25	1	0	1	1	1	0	170	104	2018	summer	45	H	21	opt	1	0	0	0	0	1	Zentralsgelenkshalsrahmen	Gummi	0	Rost	1
114	3	3.75	3	0	3	2	2	0	179	109	2017	spring	17	BS	353	opt	1	1	0	0	0	2	Sonstiges	Gummi	0	Rost	2
114	3	2.75	4	0	2	2	2	0	179	109	2017	spring	17	BS	28		1	1	1	0	0	2	Sonstiges	Gummi	0	Rost	2
745	3	3.75	2	0	1	3	1	0	235	109	2019	summer	30	SIM	132	opt	1	0	0	0	0	3	Sonstiges	Beton	0	Beton	1
657	1	3.75	1	0	1	5	2	0	163	100	2019	spring	13	H	442	opt	1	0	0	0	0	3	Grabner	Beton	0	Beton	2
52	3	3.5	2	0	2	1	1	0	156	99	2017	winter	30	SIM	229	opt	0	0	0	0	0	1	Grabner	Gummi	0	Rost	2
657	1	3.75		0	1	5	2	0	163	100	2019	spring	13	H	105	over	1	0	0	0	0	3	Sonstiges	Beton	0	Beton	1
30	3	4.25	2	0	1	3	1	0	161	118	2017	winter	21	SIM	431	opt	0	0	0	0	0	3	Grabner	Gummi	0	Rost	0
590	3	3.5	3	0	1	2	1	0	168	100	2018	autumn	26	SIM	151	opt	0	0	0	0	0	2	Halsband_Kette	Gummi	0	Rost	1
590	3	3.25	1	0	1	2	1	0	168	100	2018	autumn	26	SIM	100	opt	0	0	0	0	0	2	Halsband_Kette	Gummi	0	Rost	1
278	3	2.75	2	0	1	1	1	0	175	102	2017	autumn	36	BS	171	opt	1	0	0	0	0	1	Zentralsgelenkshalsrahmen	Gummi	0	Rost	1
622	3	3.5	2	0	1	1	2	0	222	108	2019	winter	11	SIM	327	under	0	0	0	0	0	1	Halsband_Kette	Beton	0	Beton	1
622	3	3.75	1	0	1	2	2	0	222	108	2019	winter	11	SIM	29	opt	0	0	1	0	0	2	Halsband_Kette	Beton	0	Beton	1
622	3	4.25	1	0	1	1	2	0	222	108	2019	winter	11	SIM	413	opt	0	0	0	0	0	1	Halsband_Kette	Beton	0	Beton	1
238	3	2.5	4	1	2	7	1	0	151.5	98	2017	autumn	26	SIM	78	under	0	0	0	0	1	3	Grabner	Gummi	0	Rost	1
630	3	3.25	5	0	2	1	1	0	177.5	104	2019	winter	32	BS	139	opt	0	0	0	0	0	1	Grabner	Gummi	0	Rost	1
630	3	3.5	2	0	2	1	1	0	177.5	104	2019	winter	32	BS	166	over	0	0	0	0	0	1	Grabner	Gummi	0	Rost	1
630	3	3.25	1	0	2	0	1	0	177.5	104	2019	winter	32	BS	116	opt	0	0	0	0	0	1	Grabner	Gummi	0	Rost	1
630	3	3.5	2	0	3	1	1	0	177.5	104	2019	winter	32	BS	242	opt	0	0	0	0	0	1	Grabner	Gummi	0	Rost	1
630	3	3.5	2	0	2	1	1	0	177.5	104	2019	winter	32	BS	133	over	0	0	0	0	0	1	Grabner	Gummi	0	Rost	1
630	3	3.5	3	0	2	1	1	0	177.5	104	2019	winter	32	BS	13	opt	0	0	0	0	0	1	Grabner	Gummi	0	Rost	1
630	3	3.5	2	0	2	1	1	0	177.5	104	2019	winter	32	BS	8	opt	0	0	0	0	0	1	Grabner	Gummi	0	Rost	1
649	1	3.25	2	0	2	1	1	0	164.5	110	2019	spring	14	other	207	under	1	1	0	0	0	1	Grabner	Beton	1	Beton	1
649	1	3	1	0	1	1	1	0	164.5	110	2019	spring	14	H	150	opt	1	1	0	0	0	1	Grabner	Beton	1	Beton	1
649	1	2.75	2	0	1	1	1	0	164.5	110	2019	spring	14	H	186	opt	1	1	0	0	0	1	Grabner	Beton	1	Beton	1
649	1	3	1	0	2	1	1	0	164.5	110	2019	spring	14	other	32	under	1	1	0	0	0	1	Grabner	Beton	1	Beton	1
764	3	2.75	2	0	1	2	1	0	175	102.5	2019	summer	39	BS	201		1	0	0	0	0	2	Sonstiges	Gummi	0	Rost	1
764	3	3		0	1	2	1	0	175	102.5	2019	summer	39	BS	221	opt	1	0	0	0	0	2	Sonstiges	Gummi	0	Rost	1
764	3	3	2	0	1	1	1	0	175	102.5	2019	summer	39	BS	285	opt	1	0	0	0	0	1	Sonstiges	Gummi	0	Rost	1
764	3	3	2	0	1	2	1	0	175	102.5	2019	summer	39	other	9	under	1	0	0	0	0	2	Sonstiges	Gummi	0	Rost	1
490	3	3.5	2	0	1	1	2	0	143	100	2018	summer	7	SIM	497	under	0	0	0	0	0	1	Grabner	Gummi	0	Rost	1
490	3	3.75	3	0	2	1	2	0	143	100	2018	summer	7	SIM	517	opt	0	0	0	0	1	1	Grabner	Gummi	0	Rost	1
764	3	3.5		0	1	2	1	0	175	102.5	2019	summer	39	SIM	48	opt	1	0	0	0	0	2	Sonstiges	Gummi	0	Rost	1
764	3	3.25	2	0	1	1	1	0	175	102.5	2019	summer	39	other	285	under	1	0	0	0	0	1	Sonstiges	Gummi	0	Rost	1
764	3	3.25	2	0	1	1	1	0	175	102.5	2019	summer	39	other	254	under	1	0	0	0	0	1	Sonstiges	Gummi	0	Rost	1
697	3	3.5	2	0	1	1	1	1	180	100	2019	spring	19	SIM	289	opt	1	0	0	0	0	1	Zentralsgelenkshalsrahmen	Gummi	0	Rost	2
67	3	4	2	0	1	6	2	0	172.5	91.5	2017	winter	22	SIM	252	opt	1	1	0	0	0	3	Grabner	Beton	0	Beton	2
67	3	3.5	2	0	2	5	2	0	172.5	91.5	2017	winter	22	SIM	307	under	1	1	0	0	1	3	Grabner	Beton	0	Beton	2
67	3	2.75	2	0	1	4	2	0	172.5	91.5	2017	winter	22	SIM	97	under	1	1	0	0	0	3	Grabner	Beton	0	Beton	2
388	3	4.5	1	1	1	4	2	0	209	99.5	2018	spring	7	SIM	176	over	0	0	0	1	0	3	Halsband_Kette	Beton	0	Beton	1
388	3	3.75	1	0	1	4	2	0	209	99.5	2018	spring	7	SIM	74	opt	0	0	0	0	0	3	Halsband_Kette	Beton	0	Beton	1
714	3	3.5	2	0	1	2	2	0	151	103	2019	spring	24	SIM	168	opt	0	0	0	0	0	2	Grabner	Gummi	0	Rost	1
516	3	3.25	2	0	1	1	1	1	171	100	2018	autumn	30	SIM	330	under	1	1	0	0	0	1	Zentralsgelenkshalsrahmen	Gummi	0	Rost	1
516	3	2.75	1	0	1	2	1	1	171	100	2018	autumn	30	SIM	40	under	1	1	0	0	0	2	Zentralsgelenkshalsrahmen	Gummi	0	Rost	1
516	3	3.5	1	0	1	2	1	1	171	100	2018	autumn	30	SIM	28	opt	1	1	0	0	0	2	Zentralsgelenkshalsrahmen	Gummi	0	Rost	1
516	3	3.25	1	0	1	1	1	1	171	100	2018	autumn	30	SIM	376	under	1	1	0	0	0	1	Zentralsgelenkshalsrahmen	Gummi	0	Rost	1
516	3	3.25	2	0	1	1	1	1	171	100	2018	autumn	30	SIM	377	under	1	1	0	0	0	1	Zentralsgelenkshalsrahmen	Gummi	0	Rost	1
516	3	3	2	0	1	1	1	1	171	100	2018	autumn	30	SIM	303	under	1	1	0	0	0	1	Zentralsgelenkshalsrahmen	Gummi	0	Rost	1
516	3	4		1	1	1	1	1	171	100	2018	autumn	30	SIM	257	opt	1	1	0	0	0	1	Zentralsgelenkshalsrahmen	Gummi	0	Rost	1
59	3	4	1	0	2	4	2	1	167	95.5	2017	winter	58	SIM	458	opt	1	1	0	0	0	3	Halsband_Kette	Gummi	0	Rost	1
59	3	3.5	2	0	2	4	2	1	167	95.5	2017	winter	58	other	318	under	1	1	0	0	0	3	Halsband_Kette	Gummi	0	Rost	1
278	3	2.75	4	0	1	3	1	0	175	102	2017	autumn	36	BS	132	opt	1	0	0	0	0	3	Zentralsgelenkshalsrahmen	Gummi	0	Rost	1
278	3	3.25	2	1	1	3	1	0	175	102	2017	autumn	36	BS	234	opt	1	0	0	0	0	3	Zentralsgelenkshalsrahmen	Gummi	0	Rost	1
358	3	3.5	2	0	1	7	2	1	170	103	2018	spring	29	SIM	7	opt	1	1	0	0	0	3	Zentralsgelenkshalsrahmen	Gummi	0	Rost	1
358	3	3.25	2	0	1	7	2	1	170	103	2018	spring	29	SIM	122	opt	1	1	0	0	0	3	Zentralsgelenkshalsrahmen	Gummi	0	Rost	2
210	3	3	2	0	1	1	1	1	177	99	2017	summer	39	BS	199	opt	1	0	1	0	0	1	Halsband_Kette	Gummi	0	Rost	2
152	3	3.25	2	0	1	1	1	0	173.5	105	2017	summer	18	SIM	178	opt	1	0	0	0	0	1	Grabner	Gummi	0	Beton	2
152	3	3.5	2	0	1	1	1	0	173.5	105	2017	summer	18	SIM	241	opt	1	0	0	0	0	1	Grabner	Gummi	0	Beton	2
152	3	3.75		0	2	1	1	0	173.5	105	2017	summer	18	SIM	163	opt	1	0	0	0	0	1	Grabner	Gummi	0	Beton	2
152	3	3.5		0	1	1	1	0	173.5	105	2017	summer	18	SIM	115	opt	1	0	0	0	0	1	Grabner	Gummi	0	Beton	2
622	3	4	2	0	1	2	2	0	222	108	2019	winter	11	SIM	509	opt	0	0	0	0	0	2	Halsband_Kette	Beton	0	Beton	1
622	3	3.75	2	0	1	2	2	0	222	108	2019	winter	11	SIM	537	opt	0	0	0	0	0	2	Halsband_Kette	Beton	0	Beton	1
190	3	3.5	3	0	1	8	2	0	165.5	106.5	2017	summer	17	SIM	309	under	1	0	0	0	1	3	Zentralsgelenkshalsrahmen	Gummi	0	Rost	1
190	3	4	4	0	1	5	2	0	165.5	106.5	2017	summer	17	SIM	454	opt	1	0	0	0	1	3	Grabner	Gummi	0	Rost	1
278	3	3.5	4	1	1	6	1	0	175	102	2017	autumn	36	BS	130	over	1	0	0	0	0	3	Zentralsgelenkshalsrahmen	Gummi	0	Rost	1
402	3	3.75	2	0	1	1	2	0	170.5	100	2018	spring	4	SIM	226	opt	1	0	0	0	0	1	Grabner	Beton	0	Beton	2
582	3	3.5	2	0	1	4	2	0	168	100	2018	autumn	10	SIM	117	opt	0	0	0	0	0	3	Halsband_Kette	Gummi	0	Rost	2
576	3	4.25	2	0	1	5	2	1	156	102.5	2018	autumn	8	SIM	176	over	1	0	0	0	0	3	Zentralsgelenkshalsrahmen	Gummi	0	Rost	1
739	3	4	3	0	1	2	1	0	147	100	2019	summer	31	SIM	262	opt	0	0	0	0	0	2	Grabner	Gummi	0	Rost	1
126	3	4.25	4	1	1	1	1	0	178	105.5	2017	spring	41	SIM	206	opt	1	0	0	0	0	1	Grabner	Gummi	0	Beton	1
10	3	3.25	4	0	1	1	2	0	158.5	100	2016	winter	37	BS	246	opt	1	0	0	0	1	1	Zentralsgelenkshalsrahmen	Gummi	0	Rost	2
10	3	3.25	2	0	1	1	2	0	158.5	100	2016	winter	37	BS	250	opt	1	0	0	0	0	1	Zentralsgelenkshalsrahmen	Gummi	0	Rost	2
10	3	3.25	3	0	1	1	2	0	158.5	100	2016	winter	37	BS	41	opt	1	0	0	0	0	1	Zentralsgelenkshalsrahmen	Gummi	0	Rost	2
10	3	3.25	3	0	1	1	2	0	158.5	100	2016	winter	37	BS	190	opt	1	0	0	0	1	1	Zentralsgelenkshalsrahmen	Gummi	0	Rost	2
10	3	3	2	0	1	1	2	0	158.5	100	2016	winter	37	BS	185	opt	1	0	0	0	1	1	Zentralsgelenkshalsrahmen	Gummi	0	Rost	2
10	3	3	2	0	1	1	2	0	158.5	100	2016	winter	37	BS	176	opt	1	0	0	0	1	1	Zentralsgelenkshalsrahmen	Gummi	0	Rost	2
10	3	3.25	2	0	1	1	2	0	158.5	100	2016	winter	37	BS	53	opt	1	0	0	0	0	1	Zentralsgelenkshalsrahmen	Gummi	0	Rost	2
580	1	3.25	2	0	1	1	1	0	143	100.5	2019	winter	39	H	479	opt	1	0	0	0	0	1	Zentralsgelenkshalsrahmen	Gummi	0	Rost	2
580	1	2.75	2	0	1	1	1	0	143	100.5	2019	winter	39	H	298		1	0	1	0	0	1	Zentralsgelenkshalsrahmen	Gummi	0	Rost	2
580	1	3.25	1	0	1	1	1	0	143	100.5	2019	winter	39	other	113	opt	1	0	0	0	0	1	Grabner	Gummi	0	Rost	2
580	1	2.75		0	1	1	1	0	143	100.5	2019	winter	39	H	183	opt	1	0	0	0	0	1	Zentralsgelenkshalsrahmen	Gummi	0	Rost	2
580	1	3	2	0	1	1	1	0	143	100.5	2019	winter	39	BS	181	opt	1	0	0	0	0	1	Zentralsgelenkshalsrahmen	Gummi	0	Rost	2
580	1	3	2	0	2	1	1	0	143	100.5	2019	winter	39	H	113	opt	1	0	0	0	0	1	Grabner	Gummi	0	Rost	2
580	1	3	4	0	1	1	1	0	143	100.5	2019	winter	39	H	61	opt	1	0	0	0	1	1	Zentralsgelenkshalsrahmen	Gummi	0	Rost	2
109	3	4	2	0	2	4	1	0	167	112	2017	spring	34	SIM	276	opt	0	0	0	0	0	3	Grabner	Gummi	0	Rost	1
680	2	2.5	1	0	1	4	1	0	220	96	2019	spring	16	H	248	under	1	0	0	0	1	3	Sonstiges	Gummi	0	Beton	1
109	3	3.75	2	1	1	4	1	0	167	112	2017	spring	34	SIM	266	opt	0	0	0	0	1	3	Grabner	Gummi	0	Rost	1
375	3	3.75	2	0	3	5	1	0	170	91	2018	spring	45	SIM	242	opt	0	0	0	0	0	3	Grabner	Gummi	0	Rost	1
315	3	4	5	0	1	1	2	0	159	95	2018	winter	21	SIM	21	opt	0	0	0	0	0	1	Grabner	Gummi	0	Rost	1
690	3	3.25	2	0	1	8	2	1	153	98.5	2019	spring	16	SIM	1	under	1	1	0	0	1	3	Zentralsgelenkshalsrahmen	Gummi	0	Rost	2
701	1	4.25	2	0	1	3	1	0	157	104	2019	spring	20	other	35	over	1	0	0	0	0	3	Grabner	Gummi	0	Rost	2
701	1	3.25	3	0	2	2	1	0	157	104	2019	spring	20	H	334	opt	1	0	0	0	0	2	Grabner	Gummi	0	Rost	2
701	1	3.5	2	0	2	1	1	0	157	104	2019	spring	20	H	729	opt	1	0	0	0	0	1	Grabner	Gummi	0	Rost	2
701	1	2.75	2	0	3	0	1	0	157	104	2019	spring	20	H	523	under	1	0	0	1	0	1	Grabner	Gummi	0	Rost	2
764	3	2.5	2	0	1	3	1	0	175	102.5	2019	summer	39	other	221	under	1	0	0	0	1	3	Sonstiges	Gummi	0	Rost	1
764	3	3	2	0	1	3	1	0	175	102.5	2019	summer	39	other	297	under	1	0	0	0	0	3	Sonstiges	Gummi	0	Rost	1
764	3	3.75	2	0	1	3	1	0	175	102.5	2019	summer	39	SIM	298	opt	1	0	0	0	0	3	Sonstiges	Gummi	0	Rost	1
764	3	2.5	4	0	1	2	1	0	175	102.5	2019	summer	39	other	191	under	1	0	0	0	0	2	Sonstiges	Gummi	0	Rost	1
764	3	2.5	2	0	1	3	1	0	175	102.5	2019	summer	39	BS	134		1	0	0	0	0	3	Sonstiges	Gummi	0	Rost	1
764	3	3.75	2	0	1	3	1	0	175	102.5	2019	summer	39	SIM	284	opt	1	0	0	0	0	3	Sonstiges	Gummi	0	Rost	1
764	3	3.25		0	1	3	1	0	175	102.5	2019	summer	39	BS	102	opt	1	0	0	0	0	3	Sonstiges	Gummi	0	Rost	1
764	3	3.5	2	0	1	2	1	0	175	102.5	2019	summer	39	SIM	392	under	1	0	0	0	0	2	Sonstiges	Gummi	0	Rost	1
764	3	4.5	2	0	1	2	1	0	175	102.5	2019	summer	39	other	369	over	1	0	0	0	1	2	Sonstiges	Gummi	0	Rost	1
182	3	2.75	2	0	1	5	2	0	163	99	2017	summer	7	other	147	under	1	0	0	0	1	3	Zentralsgelenkshalsrahmen	Gummi	0	Beton	2
166	3	3.5	2	0	2	1	1	0	151.5	103.5	2017	summer	27	other	133	opt	0	0	0	0	0	1	Grabner	Gummi	0	Rost	2
528	1	3	3	0	2	5	1	0	135.5	98	2018	autumn	20	other	185	under	1	0	0	0	0	3	Sonstiges	Gummi	0	Rost	1
528	1	2.5	2	0	2	4	1	0	135.5	98	2018	autumn	20	H	206	under	1	0	0	0	0	3	Sonstiges	Gummi	0	Rost	1
364	3	2.75	2	0	1	4	2	0	191	125	2018	spring	17	SIM	125	under	1	0	0	0	0	3	Halsband_Kette		0	Rost	2
528	1	2.5	1	0	2	4	1	0	135.5	98	2018	autumn	20	H	196		1	0	0	1	0	3	Sonstiges	Gummi	0	Rost	1
528	1	2.5	1	0	2	4	1	0	135.5	98	2018	autumn	20	H	184		1	0	0	1	0	3	Sonstiges	Gummi	0	Rost	1
368	3	3.75	2	0	1	2	1	0	240	110	2018	spring	34	SIM	348	opt	1	0	0	0	0	2	Sonstiges	Beton	0	Beton	1
368	3	3.5	2	0	1	2	1	0	240	110	2018	spring	34	SIM	6	opt	1	0	0	0	0	2	Sonstiges	Beton	0	Beton	1
368	3	3.75	4	0	1	2	1	0	240	110	2018	spring	34	SIM	122	opt	1	0	0	0	0	2	Sonstiges	Beton	0	Beton	1
368	3	3.75	2	0	2	1	1	0	240	110	2018	spring	34	SIM	161	opt	1	0	0	0	0	1	Sonstiges	Beton	0	Beton	1
210	3	3	2	0	2	3	1	1	177	99	2017	summer	39	BS	108	opt	1	0	1	0	0	3	Halsband_Kette	Gummi	0	Rost	2
190	3	3.5	5	1	1	4	2	0	165.5	106.5	2017	summer	17	SIM	227	opt	1	0	0	0	0	3	Grabner	Gummi	0	Rost	1
350	1	2.75	1	0	1	1	1	0	165	95	2018	spring	42	H	372	under	1	0	0	0	0	1	Grabner	Beton	1	Beton	1
473	3	3.75	2	0	1	3	1	0	167	101	2018	summer	52	SIM	265	opt	0	0	0	0	1	3	Halsband_Kette	Gummi	0	Rost	1
473	3	4	2	0	1	4	1	0	167	101	2018	summer	52	SIM	2	opt	0	0	0	0	0	3
473	3	3.75	2	0	1	3	1	0	167	101	2018	summer	52	SIM	344	opt	0	0	0	0	0	3	Halsband_Kette	Gummi	0	Rost	1
473	3	4.75	2	0	1	3	1	0	167	101	2018	summer	52	SIM	279	over	0	0	0	0	0	3	Grabner	Beton	0	Rost	2
473	3	3.5	3	0	1	2	1	0	167	101	2018	summer	52	SIM	197	opt	0	0	0	0	1	2	Halsband_Kette	Gummi	0	Rost	1
473	3	3.75	2	0	1	3	1	0	167	101	2018	summer	52	SIM	63	opt	0	0	0	0	0	3	Halsband_Kette	Gummi	0	Rost	1
473	3	3.75	5	0	1	3	1	0	167	101	2018	summer	52	SIM	215	opt	0	0	1	0	0	3	Halsband_Kette	Gummi	0	Rost	1
473	3	4.5	3	0	2	3	1	0	167	101	2018	summer	52	SIM	290	over	0	0	0	0	0	3	Grabner	Gummi	0	Rost	2
473	3	3.5	2	0	2	3	1	0	167	101	2018	summer	52	SIM	294	opt	0	0	0	0	0	3	Grabner	Gummi	0	Rost	2
382	3	4.25	2	0	3	7	1	0	166	102	2018	spring	37	SIM	218	opt	0	0	0	0	0	3	Grabner	Gummi	0	Rost	1
382	3	2.5	2	0	2	7	1	0	166	102	2018	spring	37	SIM	196	under	0	0	0	0	1	3	Grabner	Gummi	0	Rost	1
350	1	3.5	2	0	1	2	1	0	165	95	2018	spring	42	H	384	opt	1	0	0	0	0	2	Grabner	Beton	1	Beton	1
121	3	4.5	4	0	2	1	2	0	157	100	2017	spring	27	SIM	7	over	0	0	0	0	1	1	Grabner	Gummi	0	Rost	2
121	3	3.5	3	0	2	1	2	0	157	100	2017	spring	27	SIM	100	opt	0	0	0	0	0	1	Grabner	Gummi	0	Rost	2
131	3	3.5	3	0	1	1	1	1	177	103	2017	spring	61	SIM	216	opt	1	1	0	0	0	1	Sonstiges	Gummi	0	Rost	0
210	3	3	1	0	1	3	1	1	177	99	2017	summer	39	BS	20	opt	1	0	0	0	0	3	Halsband_Kette	Gummi	0	Rost	2
602	3	3.75	1	0	1	1		0	170	122	2018	winter	33	SIM	412	opt	1	0	0	0	0	1	Halsband_Kette	Gummi	0	Rost	2
602	3	3.25	3	0	1	1		0	170	122	2018	winter	33	SIM	288	under	1	0	0	0	0	1	Halsband_Kette	Gummi	0	Rost	2
49	3	4.5	3	0	1	3	2	0	174.5	96.5	2017	winter	31	SIM	310	over	1	0	0	0	1	3	Grabner	Gummi	0	Beton	1
590	3	3.75	2	0	1	5	1	0	168	100	2018	autumn	26	SIM	28	opt	0	0	0	0	1	3	Halsband_Kette	Gummi	0	Rost	1
30	3	4	2	0	2	4	1	0	161	118	2017	winter	21	SIM	206	opt	0	0	0	0	0	3	Grabner	Gummi	0	Rost	0
764	3	2.75	2	0	1	1	1	0	175	102.5	2019	summer	39	other	312	under	1	0	0	0	0	1	Sonstiges	Gummi	0	Rost	1
764	3	3.75	5	0	1	1	1	0	175	102.5	2019	summer	39	BS	0	opt	1	0	0	0	1	1	Sonstiges	Gummi	0	Rost	1
166	3	4	4	0	2	3	1	0	151.5	103.5	2017	summer	27	SIM	326	opt	0	0	0	0	1	3	Grabner	Gummi	0	Rost	2
764	3	3.5	2	0	2	1	1	0	175	102.5	2019	summer	39	other	160	opt	1	0	0	0	0	1	Sonstiges	Gummi	0	Rost	1
657	1	3.5	1	0	1	1	2	0	163	100	2019	spring	13	other	221	opt	1	0	0	0	0	1	Sonstiges	Beton	0	Beton	1
657	1	3.25	2	0	1	1	2	0	163	100	2019	spring	13	other	219	under	1	0	0	0	0	1	Sonstiges	Beton	0	Beton	1
657	1	4.5	1	0	1	1	2	0	163	100	2019	spring	13	other	204	over	1	0	0	1	0	1	Grabner	Beton	0	Beton	2
657	1	3.75	1	0	1	1	2	0	163	100	2019	spring	13	other	228	opt	1	0	0	0	0	1	Sonstiges	Beton	0	Beton	1
77	3	2.25		0	1	2	1	0	178	100.5	2017	spring	20	BS	356	under	0	0	0	0	0	2	Zentralsgelenkshalsrahmen	Gummi	0	Rost	1
745	3	3.75	2	0	1	6	1	0	235	109	2019	summer	30	SIM	110	opt	1	0	0	0	1	3	Sonstiges	Beton	0	Beton	1
126	3	4	5	0	1	1	1	0	178	105.5	2017	spring	41	SIM	178	over	1	0	0	0	0	1	Grabner	Gummi	0	Beton	1
126	3	3.75	3	0	1	1	1	0	178	105.5	2017	spring	41	SIM	71	opt	1	0	0	0	0	1	Grabner	Gummi	0	Beton	1
126	3	4.5	3	0	1	1	1	0	178	105.5	2017	spring	41	SIM	86	over	1	0	0	0	0	1	Grabner	Gummi	0	Beton	1
151	3	3	2	0	1	2	2	0	221	91	2017	summer	14	SIM	197	under	1	0	0	0	0	2	Sonstiges	Gummi	0	Beton	0
151	3	3.75	2	0	1	1	2	0	221	91	2017	summer	14	SIM	281	opt	1	0	0	0	0	1	Sonstiges	Gummi	0	Beton	0
151	3	3.5	1	0	1	1	2	0	221	91	2017	summer	14	SIM	127	opt	1	0	0	0	0	1	Sonstiges	Gummi	0	Beton	0
241	3	3.5	2	0	1	1	2	0	167.5	110	2017	autumn	28	SIM	31	opt	1	0	0	0	0	1	Grabner	Gummi	0	Rost	1
589	3	4.25	1	0	1	1	1	0	173	102	2018	winter	23	SIM	432	opt	0	0	0	0	0	1	Grabner	Gummi	0	Rost	1
589	3	3.75		0	2	2	1	0	173	102	2018	winter	23	SIM	57	opt	0	0	0	1	0	2	Grabner	Gummi	0	Rost	1
589	3	3		0	3	2	1	0	173	102	2018	winter	23	SIM	34	under	0	0	0	0	0	2	Grabner	Gummi	0	Rost	1
121	3	4	2	0	2	1	2	0	157	100	2017	spring	27	SIM	312	opt	0	0	0	0	0	1	Grabner	Gummi	0	Rost	2
589	3	3.5	2	0	1	1	1	0	173	102	2018	winter	23	SIM	266	opt	0	0	0	0	0	1	Grabner	Gummi	0	Rost	1
126	3	4	2	0	1	1	1	0	178	105.5	2017	spring	41	SIM	41	opt	1	0	0	0	0	1	Grabner	Gummi	0	Beton	1
121	3	3.75	4	0	2	1	2	0	157	100	2017	spring	27	SIM	276	opt	0	0	0	0	1	1	Grabner	Gummi	0	Rost	2
126	3	4.25	2	0	1	1	1	0	178	105.5	2017	spring	41	SIM	277	opt	1	0	0	0	0	1	Grabner	Gummi	0	Beton	1
589	3	3	1	0	1	1	1	0	173	102	2018	winter	23	SIM	84	under	0	0	0	0	0	1	Grabner	Gummi	0	Rost	1
121	3	3.75	2	0	1	1	2	0	157	100	2017	spring	27	SIM	241	opt	0	0	0	0	0	1	Grabner	Gummi	0	Rost	2
126	3	4	5	0	1	1	1	0	178	105.5	2017	spring	41	SIM	167	over	1	0	0	0	0	1	Grabner	Gummi	0	Beton	1
121	3	4.25	2	0	1	1	2	0	157	100	2017	spring	27	SIM	198	over	0	0	0	0	0	1	Grabner	Gummi	0	Rost	2
121	3	4.75	4	0	2	1	2	0	157	100	2017	spring	27	SIM	230	over	0	0	0	0	0	1	Grabner	Gummi	0	Rost	2
121	3	3.75	2	0	1	1	2	0	157	100	2017	spring	27	SIM	83	opt	0	0	0	0	0	1	Grabner	Gummi	0	Rost	2
121	3	4.75	2	0	1	1	2	0	157	100	2017	spring	27	SIM	193	over	0	0	0	0	0	1	Grabner	Gummi	0	Rost	2
350	1	2.5		0	2	2	1	0	165	95	2018	spring	42	other	70	under	1	0	0	0	0	2	Grabner	Beton	1	Beton	1
350	1	2.5	2	0	1	3	1	0	165	95	2018	spring	42	other	156	under	1	0	0	0	0	3	Grabner	Beton	1	Beton	1
121	3	3.5	2	0	2	1	2	0	157	100	2017	spring	27	SIM	156	opt	0	0	0	0	0	1	Grabner	Gummi	0	Rost	2
121	3	4.25	2	0	2	1	2	0	157	100	2017	spring	27	SIM	146	over	0	0	0	1	0	1	Grabner	Gummi	0	Rost	2
350	1	2.5	1	0	1	3	1	0	165	95	2018	spring	42	other	130	under	1	0	0	0	0	3	Grabner	Beton	1	Beton	1
315	3	3.75	4	0	2	1	2	0	159	95	2018	winter	21	SIM	141	opt	0	0	0	0	1	1	Grabner	Gummi	0	Rost	1
315	3	3.75	2	0	2	1	2	0	159	95	2018	winter	21	SIM	235	opt	0	0	0	0	0	1	Grabner	Gummi	0	Rost	1
81	3	3	2	0	2	2	1	0	155.5	100.5	2017	spring	25	SIM	67	under	0	0	0	0	0	2	Grabner	Gummi	0	Rost	2
590	3	3.75	2	0	1	2	1	0	168	100	2018	autumn	26	SIM	239	opt	0	0	0	0	0	2	Grabner	Gummi	0	Rost	1
241	3	4		0	1	1	2	0	167.5	110	2017	autumn	28	SIM	294	opt	1	0	0	0	1	1	Grabner	Gummi	0	Rost	1
497	3	3.25	2	0	1	2	1	0	222	97	2018	summer	8	SIM	218	under	1	1	0	0	0	2	Halsband_Kette	Beton	0	Beton	1
697	3	3.5	2	0	1	4	1	1	180	100	2019	spring	19	SIM	40	opt	1	0	0	0	0	3	Zentralsgelenkshalsrahmen	Gummi	0	Rost	2
697	3	3.5	2	0	1	2	1	1	180	100	2019	spring	19	BS	592	opt	1	0	0	0	0	2	Zentralsgelenkshalsrahmen	Gummi	0	Rost	2
697	3	3.5	1	0	1	2	1	1	180	100	2019	spring	19	H	96	over	1	0	0	1	0	2	Zentralsgelenkshalsrahmen	Gummi	0	Rost	2
235	3	4	4	0	2	6	1	0	153	98	2017	autumn	65	SIM	323	opt	0	0	0	0	1	3	Grabner	Beton	0	Rost	1
235	3	3.25	2	0	2	7	1	0	153	98	2017	autumn	65	SIM	49	opt	0	0	0	0	1	3	Grabner	Gummi	0	Rost	0
235	3	3.25	5	0	2	6	1	0	153	98	2017	autumn	65	SIM	348	under	0	0	0	0	1	3	Grabner	Gummi	0	Rost	0
590	3	3.75		0	1	1	1	0	168	100	2018	autumn	26	SIM	109	opt	0	0	0	0	0	1	Halsband_Kette	Gummi	0	Rost	1
235	3	3.5	2	0	2	6	1	0	153	98	2017	autumn	65	SIM	103	opt	0	0	0	0	0	3	Grabner	Gummi	0	Rost	0
235	3	4.75	2	0	2	6	1	0	153	98	2017	autumn	65	SIM	345	over	0	0	0	0	0	3	Grabner	Gummi	0	Rost	0
590	3	3.5	1	0	1	1	1	0	168	100	2018	autumn	26	SIM	178	opt	0	0	0	0	0	1	Halsband_Kette	Gummi	0	Rost	1
590	3	3.5	3	0	3	1	1	0	168	100	2018	autumn	26	SIM	126	opt	0	0	0	0	0	1	Grabner	Gummi	0	Rost	1
590	3	3.5	2	0	1	1	1	0	168	100	2018	autumn	26	SIM	109	opt	0	0	0	0	0	1	Halsband_Kette	Gummi	0	Rost	1
690	3	4	2	0	1	2	2	1	153	98.5	2019	spring	16	other	101	over	1	1	0	0	0	2	Zentralsgelenkshalsrahmen	Gummi	0	Beton	2
363	3	3.75	2	0	1	2	2	0	170	100	2018	spring	54	SIM	76	opt	1	0	0	0	0	2	Zentralsgelenkshalsrahmen	Gummi	0	Beton	1
363	3	3.75	2	0	1	1	2	0	170	100	2018	spring	54	SIM	507	opt	1	0	0	0	0	1	Zentralsgelenkshalsrahmen	Gummi	0	Beton	1
363	3	3.75	2	0	1	1	2	0	170	100	2018	spring	54	SIM	167	opt	1	0	0	0	0	1	Zentralsgelenkshalsrahmen	Gummi	0	Beton	1
363	3	3.75	2	0	2	1	2	0	170	100	2018	spring	54	SIM	177	opt	1	0	0	0	0	1	Zentralsgelenkshalsrahmen	Gummi	0	Beton	1
516	3	3	2	0	1	9	1	1	171	100	2018	autumn	30	SIM	195	under	1	1	0	0	1	3	Zentralsgelenkshalsrahmen	Gummi	0	Rost	1
364	3	3.5	2	0	1	2	2	0	191	125	2018	spring	17	SIM	74	opt	1	0	0	0	0	2	Halsband_Kette		0	Rost	2
166	3	3.75	2	1	2	4	1	0	151.5	103.5	2017	summer	27	SIM	117	opt	0	0	0	0	0	3	Grabner	Gummi	0	Rost	2
646	3	2.75		0	1	3	2	0	200.5	100	2019	winter	11	SIM	87	under	0	0	0	0	1	3	Sonstiges	Beton	0	Rost	1
688	3	2.75	1	0	1	1	2	0	213.5	105	2019	spring	14	SIM	358	under	0	0	0	0	0	1	Halsband_Kette	Beton	0	Beton	1
688	3	3.75	2	0	1	1	2	0	213.5	105	2019	spring	14	SIM	350	opt	0	0	0	0	0	1	Halsband_Kette	Beton	0	Beton	1
697	3	3.25	1	0	1	1	1	1	180	100	2019	spring	19	other	197	opt	1	0	0	0	0	1	Zentralsgelenkshalsrahmen	Gummi	0	Rost	2
166	3	3.5	5	0	2	2	1	0	151.5	103.5	2017	summer	27	SIM	255	opt	0	0	0	0	0	2	Grabner	Gummi	0	Rost	2
210	3	3.5	2	0	1	2	1	1	177	99	2017	summer	39	other	59	opt	1	0	0	0	0	2	Halsband_Kette	Gummi	0	Rost	2
590	3	4	1	0	1	2	1	0	168	100	2018	autumn	26	SIM	273	opt	0	0	0	0	0	2	Halsband_Kette	Gummi	0	Rost	1
81	3	3.75	2	0	1	4	1	0	155.5	100.5	2017	spring	25	SIM	129	opt	0	0	0	0	1	3	Grabner	Gummi	0	Rost	2
81	3	4	2	1	2	3	1	0	155.5	100.5	2017	spring	25	SIM	129	over	0	0	0	0	1	3	Grabner	Gummi	0	Rost	2
81	3	5	3	0	2	3	1	0	155.5	100.5	2017	spring	25	SIM	255	over	0	0	0	0	1	3	Grabner	Gummi	0	Rost	2
516	3	3.75	1	0	1	1	1	1	171	100	2018	autumn	30	SIM	5	opt	1	1	0	0	0	1	Zentralsgelenkshalsrahmen	Gummi	0	Rost	1
686	3	4	1	0	1	8	1	0	240.5	131.5	2019	spring	20	SIM	289	opt	1	0	0	0	1	3	Sonstiges	Gummi	0	Beton	1
241	3	3.5	3	0	1	1	2	0	167.5	110	2017	autumn	28	SIM	169	opt	1	0	0	0	0	1	Grabner	Gummi	0	Rost	1
52	3	2.5	4	0	2	3	1	0	156	99	2017	winter	30	SIM	394	under	0	0	0	0	1	3	Grabner	Gummi	0	Rost	2
52	3	4		0	2	3	1	0	156	99	2017	winter	30	SIM	305	opt	0	0	0	0	1	3	Grabner	Gummi	0	Rost	2
171	3	2.25	3	0	3	2	1	0	158	97	2017	summer	34	H	295	under	0	0	0	1	1	2	Grabner	Beton	0	Rost	0
171	3	3.25	3	0	3	2	1	0	158	97	2017	summer	34	H	213	opt	0	0	0	0	0	2	Grabner	Beton	0	Rost	1
171	3	4.25	2	0	2	2	1	0	158	97	2017	summer	34	SIM	88	over	0	0	0	0	1	2	Grabner	Beton	0	Rost	1
171	3	3.25	3	0	3	1	1	0	158	97	2017	summer	34	H	183	opt	0	0	0	0	0	1	Grabner	Beton	0	Rost	1
171	3	4	4	0	2	2	1	0	158	97	2017	summer	34	SIM	272	opt	0	0	0	0	1	2	Grabner	Beton	0	Rost	0
171	3	3.75	4	0	3	1	1	0	158	97	2017	summer	34	SIM	523	opt	0	0	0	0	1	1	Grabner	Beton	0	Rost	1
171	3	3.75	2	0	2	1	1	0	158	97	2017	summer	34	SIM	494	opt	0	0	0	0	0	1	Grabner	Beton	0	Rost	0
171	3	4.25	2	0	3	1	1	0	158	97	2017	summer	34	SIM	353	opt	0	0	0	0	0	1	Grabner	Beton	0	Rost	1
171	3	4	3	0	3	1	1	0	158	97	2017	summer	34	SIM	234	opt	0	0	0	0	0	1	Grabner	Beton	0	Rost	1
657	1	3.25	1	0	1	2	2	0	163	100	2019	spring	13	other	273	under	1	0	0	0	0	2	Sonstiges	Beton	0	Beton	1
657	1	3.25	4	0	1	0	2	0	163	100	2019	spring	13	other			1	0	0	1	0	1	Sonstiges	Beton	0	Beton	1
153	2	3	2	0	1	1	1	0	139	107	2017	summer	21	H	33	opt	1	1	0	0	1	1	Zentralsgelenkshalsrahmen	Gummi	0	Rost	1
153	2	3.5	1	0	1	0	1	0	139	107	2017	summer	21	H			1	1	0	0	0	1	Zentralsgelenkshalsrahmen	Gummi	0	Rost	1
153	2	3.25		0	1	1	1	0	139	107	2017	summer	21	H	5	opt	1	1	0	0	0	1	Zentralsgelenkshalsrahmen	Gummi	0	Rost	1
153	2	3.75	2	0	1	1	1	0	139	107	2017	summer	21	H	5	opt	1	1	0	0	0	1	Zentralsgelenkshalsrahmen	Gummi	0	Rost	1
539	3	3.25	2	0	2	1	2	0	151	103	2018	autumn	17	SIM	455	under	0	0	0	0	0	1	Sonstiges	Beton	0	Beton	0
539	3	4	2	0	2	2	2	0	151	103	2018	autumn	17	SIM	770	opt	0	0	0	0	1	2	Sonstiges	Beton	0	Beton	0
539	3	3.75	4	0	2	2	2	0	151	103	2018	autumn	17	SIM	391	opt	0	0	0	0	0	2	Sonstiges	Beton	0	Beton	0
153	2	3.5		0	1	0	1	0	139	107	2017	summer	21	H			1	1	0	1	0	1	Zentralsgelenkshalsrahmen	Gummi	0	Rost	1
686	3	4	2	0	1	1	1	0	240.5	131.5	2019	spring	20	SIM	51	opt	1	0	0	0	0	1	Sonstiges	Gummi	0	Beton	1
171	3	3.5	4	0	3	4	1	0	158	97	2017	summer	34	H	956	opt	0	0	0	0	1	3	Grabner	Beton	0	Rost	1
171	3	3.25	4	0	2	6	1	0	158	97	2017	summer	34	H	205	opt	0	0	0	0	0	3	Grabner	Beton	0	Rost	0
171	3	3.25	4	0	2	4	1	0	158	97	2017	summer	34	other	11	under	0	0	0	0	1	3	Grabner	Beton	0	Rost	1
692	3	3.5	2	0	3	3	1	0	149	101	2019	spring	29	SIM	177	opt	0	0	0	0	0	3	Grabner	Beton	0	Rost	1
315	3	2.75	4	0	2	3	2	0	159	95	2018	winter	21	SIM	130	under	0	0	0	1	0	3	Grabner	Gummi	0	Rost	1
368	3	3.5	1	0	2	5	1	0	240	110	2018	spring	34	SIM	96	opt	1	0	0	0	0	3	Sonstiges	Beton	0	Beton	1
368	3	3.75	2	0	1	4	1	0	240	110	2018	spring	34	SIM	108	opt	1	0	0	0	0	3	Sonstiges	Beton	0	Beton	1
739	3	3.25	3	0	2	2	1	0	147	100	2019	summer	31	SIM	244	under	0	0	0	0	0	2	Grabner	Gummi	0	Rost	1
171	3	4	4	0	3	3	1	0	158	97	2017	summer	34	SIM	306	opt	0	0	0	0	0	3	Grabner	Beton	0	Rost	1
171	3	3.5		1	2	3	1	0	158	97	2017	summer	34	SIM	88	opt	0	0	1	0	0	3	Grabner	Beton	0	Rost	0
171	3	2.5	5	0	3	4	1	0	158	97	2017	summer	34	H	8	under	0	0	0	0	1	3	Grabner	Beton	0	Rost	1
171	3	4	3	0	2	2	1	0	158	97	2017	summer	34	SIM	208	opt	0	0	0	0	0	2	Grabner	Beton	0	Rost	0
171	3	2.75	4	0	2	2	1	0	158	97	2017	summer	34	SIM	127	under	0	0	0	0	1	2	Grabner	Beton	0	Rost	0
171	3	4.5		0	2	2	1	0	158	97	2017	summer	34	SIM	351	over	0	0	0	0	0	2	Grabner	Beton	0	Rost	1
77	3	2.5	2	0	1	5	1	0	178	100.5	2017	spring	20	BS	78		0	0	0	0	0	3	Zentralsgelenkshalsrahmen	Gummi	0	Rost	1
747	3	3		0	1	4	1	0	157	100	2019	summer	42	SIM	37	under	0	0	0	0	0	3	Sonstiges	Gummi	0	Rost	2
747	3	3.75		0	1	3	1	0	157	100	2019	summer	42	SIM	108	opt	0	0	0	0	0	3	Sonstiges	Gummi	0	Rost	2
747	3	3.75	1	0	1	2	1	0	157	100	2019	summer	42	SIM	403	opt	0	0	0	0	0	2	Sonstiges	Gummi	0	Rost	2
747	3	3.5		0	1	3	1	0	157	100	2019	summer	42	SIM	143	opt	0	0	0	0	0	3	Sonstiges	Gummi	0	Rost	2
747	3	4.5	3	0	1	2	1	0	157	100	2019	summer	42	SIM	468	over	0	0	0	0	0	2	Sonstiges	Gummi	0	Rost	2
747	3	3.25		1	1	3	1	0	157	100	2019	summer	42	SIM	38	opt	0	0	0	0	1	3	Sonstiges	Gummi	0	Rost	2
747	3	3.75	2	0	1	2	1	0	157	100	2019	summer	42	SIM	328	opt	0	0	1	0	0	2	Sonstiges	Gummi	0	Rost	2
528	1	3	1	0	2	2	1	0	135.5	98	2018	autumn	20	H	239	opt	1	0	0	0	0	2	Sonstiges	Gummi	0	Rost	1
528	1	2.75	1	1	2	1	1	0	135.5	98	2018	autumn	20	H	253		1	0	0	0	0	1	Sonstiges	Gummi	0	Rost	1
528	1	3	1	0	1	2	1	0	135.5	98	2018	autumn	20	H	18	opt	1	0	0	0	0	2	Sonstiges	Gummi	0	Rost	1
528	1	2.75	1	0	1	1	1	0	135.5	98	2018	autumn	20	H	344	under	1	0	0	1	0	1	Sonstiges	Gummi	0	Rost	1
528	1	3	1	0	2	1	1	0	135.5	98	2018	autumn	20	H	353	under	1	0	0	0	0	1	Sonstiges	Gummi	0	Rost	1
528	1	2.75	1	0	2	1	1	0	135.5	98	2018	autumn	20	H	262		1	0	0	0	0	1	Sonstiges	Gummi	0	Rost	1
528	1	3	1	0	2	1	1	0	135.5	98	2018	autumn	20	H	305	under	1	0	0	0	0	1	Sonstiges	Gummi	0	Rost	1
590	3	3.75		0	1	3	1	0	168	100	2018	autumn	26	SIM	120	opt	0	0	0	0	0	3	Halsband_Kette	Gummi	0	Rost	1
30	3	2.75		0	2	1	1	0	161	118	2017	winter	21	SIM	188	under	0	0	0	0	0	1	Grabner	Gummi	0	Rost	0
210	3	3.5	3	0	1	2	1	1	177	99	2017	summer	39	BS	3	opt	1	0	0	0	0	2	Halsband_Kette	Gummi	0	Rost	2
701	1	2.75	3	0	2	3	1	0	157	104	2019	spring	20	H	27		1	0	0	0	0	3	Grabner	Gummi	0	Rost	2
420	3	4	2	0	1	1	2	0	141.5	103.5	2018	spring	7	SIM	122	over	0	0	0	0	1	1	Grabner	Beton	0	Rost	1
149	3	2.75	5	1	2	4	1	0	159	105	2017	summer	20	SIM	101	under	0	0	0	1	1	3	Grabner	Gummi	0	Rost	2
149	3	4	5	1	1	3	1	0	159	105	2017	summer	20	SIM	247	opt	0	0	0	0	0	3	Grabner	Gummi	0	Rost	2
149	3	4.5	3	0	3	3	1	0	159	105	2017	summer	20	SIM	211	over	0	0	0	0	0	3	Grabner	Gummi	0	Rost	2
739	3	3.75	2	0	2	1	1	0	147	100	2019	summer	31	SIM	327	opt	0	0	0	0	0	1	Grabner	Gummi	0	Rost	1
739	3	3.75	2	0	2	1	1	0	147	100	2019	summer	31	SIM	317	opt	0	0	0	0	0	1	Grabner	Gummi	0	Rost	1
739	3	3.75	3	0	2	1	1	0	147	100	2019	summer	31	SIM	176	opt	0	0	0	0	0	1	Grabner	Gummi	0	Rost	1
739	3	4.5	1	1	1	1	1	0	147	100	2019	summer	31	SIM	28	over	0	0	0	0	0	1	Grabner	Gummi	0	Rost	1
739	3	4.5		1	1	0	1	0	147	100	2019	summer	31	SIM			0	0	0	0	1	1	Grabner	Gummi	0	Rost	1
235	3	3.25	2	0	3	4	1	0	153	98	2017	autumn	65	SIM	269	under	0	0	0	0	0	3	Grabner	Gummi	0	Rost	0
235	3	4	2	0	2	3	1	0	153	98	2017	autumn	65	SIM	29	opt	0	0	0	0	0	3	Grabner	Gummi	0	Rost	0
582	3	3.5	1	0	1	2	2	0	168	100	2018	autumn	10	SIM	75	opt	0	0	0	0	0	2	Halsband_Kette	Gummi	0	Rost	2
582	3	4	2	0	1	1	2	0	168	100	2018	autumn	10	SIM	394	opt	0	0	0	0	0	1	Halsband_Kette	Gummi	0	Rost	2
582	3	3.75	2	0	1	1	2	0	168	100	2018	autumn	10	SIM	238	opt	0	0	0	0	0	1	Halsband_Kette	Gummi	0	Rost	2
361	1	2.75	2	0	1	3	1	0	197	92	2018	spring	35	H	30	opt	1	0	0	0	0	3	Sonstiges	Beton	1	Beton	0
361	1	3.25	2	0	1	3	1	0	197	92	2018	spring	35	H	387	opt	1	0	0	0	0	3	Sonstiges	Beton	1	Beton	1
361	1	3.5	3	0	1	3	1	0	197	92	2018	spring	35	H	339	opt	1	0	0	0	1	3	Sonstiges	Beton	1	Beton	0
361	1	3.75	4	0	3	3	1	0	197	92	2018	spring	35	H	366	opt	1	0	0	0	0	3	Sonstiges	Beton	1	Beton	0
361	1	3.75	2	0	2	2	1	0	197	92	2018	spring	35	H	366	opt	1	0	0	0	0	2	Sonstiges	Beton	1	Beton	0
361	1	4	3	0	1	2	1	0	197	92	2018	spring	35	H	435	over	1	0	0	0	0	2	Sonstiges	Beton	1	Beton	1
201	3	3.25	2	0	1	1	2	0	154	100	2017	summer	40	other	12	under	0	0	0	0	0	1	Halsband_Kette	Gummi	0	Rost	2
361	1	2.75	2	0	3	1	1	0	197	92	2018	spring	35	H	393	under	1	0	0	0	0	1	Sonstiges	Beton	1	Beton	0
361	1	3	1	0	3	2	1	0	197	92	2018	spring	35	H	333	under	1	0	0	0	0	2	Sonstiges	Beton	1	Beton	0
49	3	4.5	3	0	2	3	2	0	174.5	96.5	2017	winter	31	SIM	332	over	1	0	0	0	0	3	Grabner	Gummi	0	Beton	1
620	3	3.25	1	0	1	3	2	0	136	108	2019	winter	10	other	124	opt	0	0	0	0	0	3	Halsband_Kette	Gummi	0	Rost	1
121	3	4	2	0	2	3	2	0	157	100	2017	spring	27	SIM	110	over	0	0	0	0	0	3	Grabner	Gummi	0	Rost	2
121	3	5	2	0	2	2	2	0	157	100	2017	spring	27	SIM	387	over	0	0	0	0	0	2	Grabner	Gummi	0	Rost	2
121	3	4	2	0	2	1	2	0	157	100	2017	spring	27	SIM	38	opt	0	0	0	0	1	1	Grabner	Gummi	0	Rost	2
590	3	3.25	1	0	1	1	1	0	168	100	2018	autumn	26	SIM	301	under	0	0	0	0	1	1	Halsband_Kette	Gummi	0	Rost	1
556	3	3.75	1	0	1	5	1	1	226	110	2018	autumn	27	SIM	176	opt	1	0	0	0	0	3	Halsband_Kette	Beton	0	Beton	1
278	3	4.25	2	0	1	3	1	0	175	102	2017	autumn	36	other	198	over	1	0	0	0	0	3	Zentralsgelenkshalsrahmen	Gummi	0	Rost	1
201	3	4.5	2	0	2	3	2	0	154	100	2017	summer	40	H	428	over	0	0	0	1	0	3	Halsband_Kette	Gummi	0	Rost	2
201	3	2.25	2	0	2	3	2	0	154	100	2017	summer	40	H	269	under	0	0	0	0	0	3	Halsband_Kette	Gummi	0	Rost	2
310	3	3.25	2	1	2	4	1	0	165	102	2018	winter	24	SIM	3	under	0	0	0	0	1	3	Grabner	Gummi	0	Rost	1
310	3	4.25	2	0	2	4	1	0	165	102	2018	winter	24	SIM	0	opt	0	0	0	0	0	3	Grabner	Gummi	0	Rost	1
310	3	3	5	0	2	3	1	0	165	102	2018	winter	24	SIM	345	under	0	0	0	0	1	3	Grabner	Gummi	0	Rost	1
361	1	3.25	3	0	3	2	1	0	197	92	2018	spring	35	H	372	opt	1	0	0	0	0	2	Sonstiges	Beton	1	Beton	0
361	1	3.25	1	0	1	2	1	0	197	92	2018	spring	35	H	354	opt	1	0	0	0	0	2	Sonstiges	Beton	1	Beton	0
361	1	3.75	3	0	2	2	1	0	197	92	2018	spring	35	H	379	opt	1	0	0	0	0	2	Sonstiges	Beton	1	Beton	0
361	1	3	2	0	1	2	1	0	197	92	2018	spring	35	H	205	opt	1	0	0	0	0	2	Sonstiges	Beton	1	Beton	0
361	1	2	1	0	3	2	1	0	197	92	2018	spring	35	H	120	under	1	0	0	0	1	2	Sonstiges	Beton	1	Beton	0
361	1	2.75	3	0	1	2	1	0	197	92	2018	spring	35	H	39	opt	1	0	0	0	1	2	Sonstiges	Beton	1	Beton	0
361	1	3	2	0	3	2	1	0	197	92	2018	spring	35	H	148	opt	1	0	0	0	0	2	Sonstiges	Beton	1	Beton	0
190	3	3.5	5	0	1	4	2	0	165.5	106.5	2017	summer	17	SIM	233	opt	1	0	0	0	0	3	Zentralsgelenkshalsrahmen	Gummi	0	Rost	1
712	3	3	2	0	1	1	1	0	175.5	101	2019	spring	26	H	235	opt	0	0	0	0	0	1	Zentralsgelenkshalsrahmen	Gummi	0	Rost	1
382	3	3.5	2	0	2	2	1	0	166	102	2018	spring	37	other	427	under	0	0	0	0	0	2	Grabner	Gummi	0	Rost	1
382	3	2.75	2	0	1	1	1	0	166	102	2018	spring	37	H	356	under	0	0	0	0	0	1	Grabner	Gummi	0	Rost	1
382	3	3.75		0	2	2	1	0	166	102	2018	spring	37	other	213	opt	0	0	0	0	1	2	Grabner	Gummi	0	Rost	1
241	3	3.75		0	1	4	2	0	167.5	110	2017	autumn	28	SIM	123	opt	1	0	0	0	0	3	Grabner	Gummi	0	Rost	1
382	3	3.75	2	0	2	1	1	0	166	102	2018	spring	37	SIM	495	opt	0	0	0	0	0	1	Grabner	Gummi	0	Rost	1
382	3	3.75		0	2	2	1	0	166	102	2018	spring	37	SIM	249	opt	0	0	0	0	0	2	Grabner	Gummi	0	Rost	1
382	3	3.5	2	0	2	2	1	0	166	102	2018	spring	37	SIM	13	opt	0	0	0	0	0	2	Grabner	Gummi	0	Rost	1
382	3	3.75		0	2	2	1	0	166	102	2018	spring	37	SIM	181	opt	0	0	0	0	0	2	Grabner	Gummi	0	Rost	1
382	3	3.5		0	2	2	1	0	166	102	2018	spring	37	SIM	19	opt	0	0	0	0	0	2	Grabner	Gummi	0	Rost	1
382	3	3.75		0	2	2	1	0	166	102	2018	spring	37	SIM	118	opt	0	0	0	0	0	2	Grabner	Gummi	0	Rost	1
368	3	3.75	2	0	1	1	1	0	240	110	2018	spring	34	SIM	156	opt	1	0	0	0	0	1	Sonstiges	Beton	0	Beton	1
368	3	3.75	2	0	1	1	1	0	240	110	2018	spring	34	SIM	117	opt	1	0	0	0	0	1	Sonstiges	Beton	0	Beton	1
368	3	3	4	0	2	1	1	0	240	110	2018	spring	34	SIM	193	under	1	0	0	0	0	1	Sonstiges	Beton	0	Beton	1
238	3	3.5	2	0	2	1	1	0	151.5	98	2017	autumn	26	SIM	254	opt	0	0	0	0	0	1	Grabner	Gummi	0	Rost	1
238	3	3.25	2	0	2	1	1	0	151.5	98	2017	autumn	26	SIM	27	under	0	0	0	0	0	1	Grabner	Gummi	0	Rost	1
238	3	3.75	5	0	2	1	1	0	151.5	98	2017	autumn	26	SIM	13	opt	0	0	0	1	0	1	Grabner	Gummi	0	Rost	1
238	3	3.5	4	1	1	1	1	0	151.5	98	2017	autumn	26	SIM	11	opt	0	0	0	0	1	1	Grabner	Gummi	0	Rost	1
238	3	4.5	2	0	1	0	1	0	151.5	98	2017	autumn	26	SIM			0	0	0	0	0	1	Grabner	Gummi	0	Rost	1
238	3	4	2	0	1	0	1	0	151.5	98	2017	autumn	26	SIM			0	0	0	0	0	1	Grabner	Gummi	0	Rost	1
673	3	3.5	1	0	2	3	1	0	151	100	2019	spring	26	SIM	56	opt	0	0	0	0	0	3	Grabner	Beton	0	Rost	2
701	1	3.25	1	0	2	2	1	0	157	104	2019	spring	20	H	54	opt	1	0	0	0	0	2	Grabner	Gummi	0	Rost	2
701	1	3.25	1	0	1	1	1	0	157	104	2019	spring	20	H	406	opt	1	0	0	0	0	1	Grabner	Gummi	0	Rost	2
701	1	2.75	1	0	1	1	1	0	157	104	2019	spring	20	H	325	under	1	0	0	0	0	1	Grabner	Gummi	0	Rost	2
701	1	2.75	2	0	1	1	1	0	157	104	2019	spring	20	H	394	under	1	0	0	0	0	1	Grabner	Gummi	0	Rost	2
649	1	3.75	2	0	2	4	1	0	164.5	110	2019	spring	14	other	147	opt	1	1	0	0	0	3	Grabner	Beton	1	Beton	1
210	3	4	2	0	1	2	1	1	177	99	2017	summer	39	BS	209	over	1	0	0	0	0	2	Halsband_Kette	Gummi	0	Rost	2
739	3	4.75	5	0	2	4	1	0	147	100	2019	summer	31	SIM	174	over	0	0	0	1	0	3	Grabner	Gummi	0	Rost	1
739	3	3.75		0	3	4	1	0	147	100	2019	summer	31	SIM	232	opt	0	0	0	0	0	3	Grabner	Gummi	0	Rost	1
673	3	3.75	2	0	2	1	1	0	151	100	2019	spring	26	SIM	325	opt	0	0	0	0	0	1	Grabner	Beton	0	Rost	2
739	3	4.25	2	0	3	3	1	0	147	100	2019	summer	31	SIM	215	opt	0	0	0	0	0	3	Grabner	Gummi	0	Rost	1
739	3	3.5	5	1	2	3	1	0	147	100	2019	summer	31	SIM	51	opt	0	0	0	0	1	3	Grabner	Gummi	0	Rost	1
739	3	3.75	4	1	2	3	1	0	147	100	2019	summer	31	SIM	123	opt	0	0	0	0	1	3	Grabner	Gummi	0	Rost	1
688	3	3.75	1	0	1	6	2	0	213.5	105	2019	spring	14	SIM	509	opt	0	0	0	1	0	3	Halsband_Kette	Beton	0	Beton	1
131	3	4.5	2	0	1	2	1	1	177	103	2017	spring	61	SIM	538	over	1	1	0	0	0	2	Sonstiges	Gummi	0	Rost	0
131	3	3.75		0	1	3	1	1	177	103	2017	spring	61	SIM	100	opt	1	1	0	0	0	3	Sonstiges	Gummi	0	Rost	0
49	3	3.5	2	0	1	1	2	0	174.5	96.5	2017	winter	31	SIM	11	opt	1	0	0	0	1	1	Grabner	Gummi	0	Beton	1
49	3	3.5		1	2	1	2	0	174.5	96.5	2017	winter	31	SIM	35	opt	1	0	0	0	1	1	Grabner	Gummi	0	Beton	1
556	3	4	1	0	1	2	1	1	226	110	2018	autumn	27	SIM	216	opt	1	0	0	0	1	2	Halsband_Kette	Beton	0	Beton	1
556	3	2.5	2	0	1	2	1	1	226	110	2018	autumn	27	SIM	111	under	1	0	0	1	0	2	Halsband_Kette	Beton	0	Beton	1
556	3	3.75	1	0	1	2	1	1	226	110	2018	autumn	27	SIM	336	opt	1	0	0	0	0	2	Halsband_Kette	Beton	0	Beton	1
556	3	3.75	1	0	1	1	1	1	226	110	2018	autumn	27	SIM	387	opt	1	0	0	1	0	1	Halsband_Kette	Beton	0	Beton	1
556	3	3.75	1	0	1	1	1	1	226	110	2018	autumn	27	SIM	41	opt	1	0	0	0	0	1	Halsband_Kette	Beton	0	Beton	1
556	3	3.5	1	0	1	2	1	1	226	110	2018	autumn	27	SIM	208	opt	1	0	0	0	0	2	Halsband_Kette	Beton	0	Beton	1
556	3	3.5	1	0	1	1	1	1	226	110	2018	autumn	27	SIM	290	opt	1	0	0	0	0	1	Halsband_Kette	Beton	0	Beton	1
556	3	4	1	0	1	1	1	1	226	110	2018	autumn	27	SIM	297	opt	1	0	0	0	1	1	Halsband_Kette	Beton	0	Beton	1
556	3	3.5	1	0	1	0	1	1	226	110	2018	autumn	27	SIM	199	opt	1	0	0	0	0	1	Halsband_Kette	Beton	0	Beton	1
556	3	3.5	1	0	1	1	1	1	226	110	2018	autumn	27	SIM	277	opt	1	0	0	0	0	1	Halsband_Kette	Beton	0	Beton	1
556	3	3.5	1	0	1	1	1	1	226	110	2018	autumn	27	SIM	273	opt	1	0	0	0	1	1	Halsband_Kette	Beton	0	Beton	1
63	1	3.75	2	0	2	6	1	0	184	113	2017	spring	38	H	401	opt	1	1	0	0	0	3	Grabner	Gummi	1	Beton	2
63	1	3.25	2	0	2	6	1	0	184	113	2017	spring	38	H	149	opt	1	1	0	0	0	3	Grabner	Gummi	1	Beton	2
63	1	3.5	2	0	1	5	1	0	184	113	2017	spring	38	H	233	opt	1	1	0	0	0	3	Grabner	Gummi	1	Beton	2
63	1	3.5	2	0		6	1	0	184	113	2017	spring	38	H	30	over	1	1	0	0	0	3	Grabner	Gummi	1	Beton	2
63	1	4.25	2	0	1	4	1	0	184	113	2017	spring	38	H	323	over	1	1	0	0	0	3	Grabner	Gummi	1	Beton	2
587	3	3.75	2	0	2	0	1	0	140	104	2018	autumn	22	SIM	313	opt	0	0	0	0	0	1	Grabner	Gummi	0	Rost	1
77	3	2.75	4	0	1	1	1	0	178	100.5	2017	spring	20	BS	189	opt	0	0	0	0	0	1	Zentralsgelenkshalsrahmen	Gummi	0	Rost	1
210	3	2.5	5	0	1	2	1	1	177	99	2017	summer	39	BS	50		1	0	0	0	0	2	Halsband_Kette	Gummi	0	Rost	2
712	3	2.25	3	0	1	2	1	0	175.5	101	2019	spring	26	H	70	under	0	0	0	0	0	2	Zentralsgelenkshalsrahmen	Gummi	0	Rost	1
712	3	3.75		0	1	1	1	0	175.5	101	2019	spring	26	other	335	opt	0	0	0	0	0	1	Zentralsgelenkshalsrahmen	Gummi	0	Rost	1
712	3	2.5	2	0	1	1	1	0	175.5	101	2019	spring	26	H	352	under	0	0	0	0	0	1	Zentralsgelenkshalsrahmen	Gummi	0	Rost	1
358	3	4.5	2	0	1	1	2	1	170	103	2018	spring	29	SIM	189	over	1	1	1	0	0	1	Zentralsgelenkshalsrahmen	Gummi	0	Rost	2
358	3	3.5	2	0	2	1	2	1	170	103	2018	spring	29	other	162	opt	1	1	1	0	0	1	Zentralsgelenkshalsrahmen	Gummi	0	Rost	2
358	3	3.5	1	0	1	1	2	1	170	103	2018	spring	29	other	135	opt	1	1	1	0	0	1	Zentralsgelenkshalsrahmen	Gummi	0	Rost	2
358	3	2.75	2	0	2	1	2	1	170	103	2018	spring	29	other	72	under	1	1	1	0	1	1	Zentralsgelenkshalsrahmen	Gummi	0	Rost	2
358	3	3	1	0	1	1	2	1	170	103	2018	spring	29	SIM	94	under	1	1	0	0	0	1	Zentralsgelenkshalsrahmen	Gummi	0	Rost	2
358	3	3.5	1	0	1	0	2	1	170	103	2018	spring	29	SIM	47	opt	1	1	0	0	0	1	Zentralsgelenkshalsrahmen	Gummi	0	Rost	2
395	3	3.25	2	0	2	3	1	0	166.5	97	2018	spring	24	SIM	59	opt	0	0	0	0	0	3	Grabner	Gummi	0	Rost	2
395	3	3.75	2	0	1	3	1	0	166.5	97	2018	spring	24	SIM	152	opt	0	0	0	0	0	3	Grabner	Gummi	0	Rost	2
262	3	3	4	0	1	3	1	0	164	100	2017	autumn	92	BS	251	opt	1	0	0	1	0	3	Grabner	Gummi	0	Rost	1
262	3	3.5	2	0	2	2	1	0	164	100	2017	autumn	92	BS	288	opt	1	0	0	1	1	2	Grabner	Gummi	0	Beton	0
516	3	3		0	1	3	1	1	171	100	2018	autumn	30	SIM	248	under	1	1	0	0	0	3	Zentralsgelenkshalsrahmen	Gummi	0	Rost	1
516	3	3	1	0	1	4	1	1	171	100	2018	autumn	30	SIM	218	under	1	1	0	0	0	3	Zentralsgelenkshalsrahmen	Gummi	0	Rost	1
585	3	3.5		0	2	3	2	0	158	97	2018	autumn	23	SIM	103	opt	0	0	0	0	1	3	Grabner	Gummi	0	Rost	2
516	3	3.75	1	0	1	4	1	1	171	100	2018	autumn	30	SIM	105	opt	1	1	0	0	0	3	Zentralsgelenkshalsrahmen	Gummi	0	Rost	1
516	3	3	2	0	1	2	1	1	171	100	2018	autumn	30	SIM	234	under	1	1	1	0	0	2	Zentralsgelenkshalsrahmen	Gummi	0	Rost	1
516	3	2.5	1	0	1	3	1	1	171	100	2018	autumn	30	BS	234	under	1	1	0	0	0	3	Zentralsgelenkshalsrahmen	Gummi	0	Rost	1
516	3	3.25		0	1	3	1	1	171	100	2018	autumn	30	SIM	398	under	1	1	0	0	0	3	Zentralsgelenkshalsrahmen	Gummi	0	Rost	1
350	1	2.5	2	0	2	6	1	0	165	95	2018	spring	42	H	156		1	0	0	0	0	3	Grabner	Beton	1	Beton	1
350	1	2.5	2	0	2	6	1	0	165	95	2018	spring	42	H	161		1	0	0	0	0	3	Grabner	Beton	1	Beton	1
646	3	3		0	1	3	2	0	200.5	100	2019	winter	11	SIM	190	under	0	0	0	0	1	3	Sonstiges	Beton	0	Rost	1
646	3	2.75		0	1	3	2	0	200.5	100	2019	winter	11	SIM	102	under	0	0	0	0	0	3	Sonstiges	Beton	0	Beton	1
646	3	3.5	2	0	1	2	2	0	200.5	100	2019	winter	11	SIM	309	under	0	0	0	0	0	2	Sonstiges	Beton	0	Rost	1
587	3	3.5	2	0	2	3	1	0	140	104	2018	autumn	22	SIM	325	under	0	0	0	0	1	3	Grabner	Gummi	0	Rost	1
714	3	4	2	0	2	8	2	0	151	103	2019	spring	24	SIM	338	opt	0	0	0	1	1	3	Grabner	Gummi	0	Rost	1
649	1	2.25	2	0	2	1	1	0	164.5	110	2019	spring	14	H	312	under	1	1	0	0	0	1	Grabner	Beton	1	Beton	1
60	3	3.5	4	0	1	3	2	0	162	99	2017	winter	16	SIM	246	opt	0	0	0	0	0	3	Grabner	Gummi	0	Rost	0
60	3	3	2	0	1	3	2	0	162	99	2017	winter	16	SIM	105	under	0	0	0	0	0	3	Grabner	Gummi	0	Rost	0
420	3	3.5	4	0	1	1	2	0	141.5	103.5	2018	spring	7	SIM	152	opt	0	0	0	0	1	1	Grabner	Beton	0	Rost	1
420	3	3.25	2	0	2	2	2	0	141.5	103.5	2018	spring	7	SIM	37	opt	0	0	0	0	0	2	Grabner	Beton	0	Rost	1
539	3	3.75	2	0	3	1	2	0	151	103	2018	autumn	17	SIM	508	opt	0	0	0	0	1	1	Sonstiges	Beton	0	Beton	0
539	3	3	1	0	2	2	2	0	151	103	2018	autumn	17	SIM	578	under	0	0	0	0	0	2	Grabner	Beton	0	Rost	0
539	3	3.5	2	0	2	1	2	0	151	103	2018	autumn	17	SIM	503	under	0	0	0	0	0	1	Sonstiges	Beton	0	Beton	0
539	3	3.5	2	0	2	1	2	0	151	103	2018	autumn	17	BS	391	opt	0	0	0	0	0	1	Sonstiges	Beton	0	Beton	0
149	3	4.5	5	1	3	1	1	0	159	105	2017	summer	20	SIM	397	over	0	0	0	0	0	1	Grabner	Gummi	0	Rost	2
149	3	4.25	4	0	2	2	1	0	159	105	2017	summer	20	SIM	0	opt	0	0	0	0	0	2	Grabner	Gummi	0	Rost	2
712	3	1.75	5	0	1	3	1	0	175.5	101	2019	spring	26	H	118	under	0	0	0	1	1	3	Zentralsgelenkshalsrahmen	Gummi	0	Rost	1
712	3	3.5	3	0	1	3	1	0	175.5	101	2019	spring	26	H	326	opt	0	0	0	0	0	3	Zentralsgelenkshalsrahmen	Gummi	0	Rost	1
712	3	3.5	3	0	1	3	1	0	175.5	101	2019	spring	26	H	376	opt	0	0	0	0	1	3	Zentralsgelenkshalsrahmen	Gummi	0	Rost	1
712	3	3.25	2	0	2	2	1	0	175.5	101	2019	spring	26	BS	390	opt	0	0	0	0	0	2	Zentralsgelenkshalsrahmen	Gummi	0	Rost	1
363	3	4.25	2	0	1	1	2	0	170	100	2018	spring	54	SIM	207	opt	1	0	0	0	0	1	Zentralsgelenkshalsrahmen	Gummi	0	Beton	1
363	3	3.5	1	0	1	1	2	0	170	100	2018	spring	54	SIM	197	opt	1	0	0	0	0	1	Zentralsgelenkshalsrahmen	Gummi	0	Beton	1
363	3	3.5	2	0	1	0	2	0	170	100	2018	spring	54	SIM	114	opt	1	0	0	0	0	1	Zentralsgelenkshalsrahmen	Gummi	0	Beton	1
363	3	3.5	2	0	1	1	2	0	170	100	2018	spring	54	SIM	37	opt	1	0	0	0	0	1	Zentralsgelenkshalsrahmen	Gummi	0	Beton	1
363	3	3.5	2	0	1	1	2	0	170	100	2018	spring	54	SIM	36	opt	1	0	0	0	0	1	Zentralsgelenkshalsrahmen	Gummi	0	Beton	1
364	3	3	1	0	1	2	2	0	191	125	2018	spring	17	SIM	160	under	1	0	0	0	0	2	Halsband_Kette		0	Rost	2
364	3	3.5	2	0	1	2	2	0	191	125	2018	spring	17	SIM	41	opt	1	0	0	0	0	2	Halsband_Kette		0	Rost	2
364	3	3	1	0	1	1	2	0	191	125	2018	spring	17	SIM	141	under	1	0	0	0	0	1	Halsband_Kette		0	Rost	2
190	3	3		0	1	4	2	0	165.5	106.5	2017	summer	17	SIM	112	under	1	0	0	0	0	3	Zentralsgelenkshalsrahmen	Gummi	0	Rost	1
693	3	4.25	4	0	1	8	2	0	152	105	2019	spring	9	SIM	15	opt	0	0	0	0	0	3	Grabner	Gummi	0	Rost	0
126	3	3.5	2	1	1	0	1	0	178	105.5	2017	spring	41	SIM	203	opt	1	0	0	0	0	1	Grabner	Gummi	0	Beton	1
126	3	3.5	2	1	1	1	1	0	178	105.5	2017	spring	41	SIM	203	opt	1	0	0	0	0	1	Grabner	Gummi	0	Beton	1
693	3	4.25		0	2	7	2	0	152	105	2019	spring	9	SIM	156	over	0	0	0	0	1	3	Grabner	Gummi	0	Rost	0
201	3	2.75	2	0	1	4	2	0	154	100	2017	summer	40	H	420	under	0	0	1	1	1	3	Halsband_Kette	Gummi	0	Rost	2
201	3	3.75	2	0	1	4	2	0	154	100	2017	summer	40	other	442	opt	0	0	0	0	0	3	Halsband_Kette	Gummi	0	Rost	2
201	3	4	2	0	2	2	2	0	154	100	2017	summer	40	H	350	over	0	0	0	1	0	2	Halsband_Kette	Gummi	0	Rost	2
30	3	4	1	0	2	5	1	0	161	118	2017	winter	21	SIM	423	opt	0	0	0	0	0	3	Grabner	Gummi	0	Rost	0
241	3	3.75	3	0	2	1	2	0	167.5	110	2017	autumn	28	SIM	244	opt	1	0	0	0	0	1	Grabner	Gummi	0	Rost	1
364	3	2.25	2	0	1	3	2	0	191	125	2018	spring	17	other	413	under	1	0	0	0	0	3	Halsband_Kette		0	Rost	2
642	3	3.25	2	0	1	1	2	0	204	116	2019	winter	11	BS	39	opt	1	0	0	0	0	1	Halsband_Kette	Gummi	0	Rost	2
686	3	4	2	0	1	8	1	0	240.5	131.5	2019	spring	20	SIM	235	opt	1	0	0	0	0	3	Sonstiges	Gummi	0	Beton	1
602	3	3.75	1	1	1	1		0	170	122	2018	winter	33	SIM	45	opt	1	0	0	1	0	1	Halsband_Kette	Gummi	0	Rost	2
109	3	4.5	1	0	2	3	1	0	167	112	2017	spring	34	SIM	163	over	0	0	0	0	1	3	Grabner	Gummi	0	Rost	1
109	3	4.5	2	0	1	2	1	0	167	112	2017	spring	34	SIM	421	over	0	0	0	0	1	2	Grabner	Gummi	0	Rost	1
109	3	4	2	0	2	2	1	0	167	112	2017	spring	34	SIM	392	opt	0	0	0	0	0	2	Grabner	Gummi	0	Rost	1
241	3	3.75	2	0	1	2	2	0	167.5	110	2017	autumn	28	SIM	4	opt	1	0	0	0	0	2	Grabner	Gummi	0	Rost	1
109	3	3.5	2	0	1	2	1	0	167	112	2017	spring	34	other	226	opt	0	0	0	0	0	2	Grabner	Gummi	0	Rost	1
109	3	4	2	1	2	2	1	0	167	112	2017	spring	34	SIM	269	opt	0	0	0	0	0	2	Grabner	Gummi	0	Rost	1
473	3	2.5	5	0	1	5	1	0	167	101	2018	summer	52	SIM	45	under	0	0	0	0	1	3	Halsband_Kette	Gummi	0	Rost	1
473	3	4	4	0	1	5	1	0	167	101	2018	summer	52	SIM	353	opt	0	0	0	0	0	3	Halsband_Kette	Gummi	0	Rost	1
53	1	3.75	2	0	2	4	1	0	158	101	2017	spring	27	other	416	opt	1	0	0	1	0	3	Grabner	Beton	1	Beton	1
473	3	3.75	2	0	1	6	1	0	167	101	2018	summer	52	SIM	99	opt	0	0	0	0	0	3	Halsband_Kette	Gummi	0	Rost	1
668	2	1.25	1	0	1	1	1	1	198	105	2019	spring	7	other	46	under	1	0	0	0	0	1	Grabner	Beton	0	Beton	2
668	2	1.25	1	0	2	1	1	1	198	105	2019	spring	7	other	41	under	1	0	0	0	0	1	Grabner	Beton	0	Beton	2
539	3	3.25	2	0	1	3	2	0	151	103	2018	autumn	17	SIM	724	under	0	0	0	0	0	3	Sonstiges	Beton	0	Beton	0
576	3	4	1	0	1	3	2	1	156	102.5	2018	autumn	8	SIM	262	opt	1	0	0	0	0	3	Zentralsgelenkshalsrahmen	Gummi	0	Rost	1
576	3	4	1	0	1	2	2	1	156	102.5	2018	autumn	8	SIM	328	opt	1	0	0	0	0	2	Zentralsgelenkshalsrahmen	Gummi	0	Rost	1
690	3	3.75	2	0	1	6	2	1	153	98.5	2019	spring	16	SIM	12	opt	1	1	0	0	1	3	Grabner	Gummi	0	Rost	1
686	3	3.75	2	0	2	2	1	0	240.5	131.5	2019	spring	20	SIM	83	opt	1	0	0	0	0	2	Sonstiges	Gummi	0	Beton	1
686	3	3.75	1	0	2	1	1	0	240.5	131.5	2019	spring	20	SIM	373	opt	1	0	0	0	0	1	Sonstiges	Gummi	0	Beton	1
686	3	3.75	2	0	1	1	1	0	240.5	131.5	2019	spring	20	SIM	191	opt	1	0	0	0	0	1	Sonstiges	Gummi	0	Beton	1
686	3	3.5	4	0	1	1	1	0	240.5	131.5	2019	spring	20	SIM	209	opt	1	0	0	0	0	1	Sonstiges	Gummi	0	Beton	1
686	3	3.5	2	0	2	1	1	0	240.5	131.5	2019	spring	20	SIM	96	opt	1	0	0	0	0	1	Sonstiges	Gummi	0	Beton	1
649	1	2.5		0	2	4	1	0	164.5	110	2019	spring	14	other	81	under	1	1	0	0	1	3	Grabner	Beton	1	Beton	1
697	3	3.25	2	0	1	2	1	1	180	100	2019	spring	19	BS	19	opt	1	0	0	0	0	2	Zentralsgelenkshalsrahmen	Gummi	0	Rost	2
712	3	2.25	2	0	1	5	1	0	175.5	101	2019	spring	26	H	32	under	0	0	0	1	1	3	Zentralsgelenkshalsrahmen	Gummi	0	Rost	1
67	3	3.5		0	2	1	2	0	172.5	91.5	2017	winter	22	SIM	377	under	1	1	0	0	0	1	Grabner	Beton	0	Beton	2
67	3	3.5	4	0	2	2	2	0	172.5	91.5	2017	winter	22	SIM	17	opt	1	1	0	0	0	2	Grabner	Beton	0	Beton	2
67	3	3.5	2	0	2	1	2	0	172.5	91.5	2017	winter	22	SIM	320	under	1	1	0	0	0	1	Grabner	Beton	0	Beton	2
67	3	3.75	2	0	1	1	2	0	172.5	91.5	2017	winter	22	SIM	222	opt	1	1	0	0	0	1	Grabner	Beton	0	Beton	2
67	3	3.25		0	1	1	2	0	172.5	91.5	2017	winter	22	SIM	307	under	1	1	0	0	0	1	Grabner	Beton	0	Beton	2
67	3	3.75		0	1	1	2	0	172.5	91.5	2017	winter	22	SIM	155	opt	1	1	0	0	0	1	Grabner	Beton	0	Beton	2
210	3	3.25	1	0	1	1	1	1	177	99	2017	summer	39	BS	16	opt	1	0	0	0	0	1	Halsband_Kette	Gummi	0	Rost	2
590	3	3.75	2	0	1	2	1	0	168	100	2018	autumn	26	SIM	340	opt	0	0	0	0	0	2	Grabner	Gummi	0	Rost	1
152	3	4.25	2	0	1	5	1	0	173.5	105	2017	summer	18	SIM	66	over	1	0	0	0	0	3	Grabner	Gummi	0	Beton	2
210	3	2.75	2	0	1	2	1	1	177	99	2017	summer	39	BS	292		1	0	0	0	0	2	Halsband_Kette	Gummi	0	Rost	2
166	3	3.75	2	0	2	1	1	0	151.5	103.5	2017	summer	27	SIM	353	opt	0	0	0	0	0	1	Grabner	Gummi	0	Rost	2
714	3	3.75	1	0	2	5	2	0	151	103	2019	spring	24	SIM	157	opt	0	0	0	0	0	3	Grabner	Gummi	0	Rost	1
576	3	4	2	0	1	7	2	1	156	102.5	2018	autumn	8	SIM	483	opt	1	0	0	1	0	3	Zentralsgelenkshalsrahmen	Gummi	0	Rost	1
714	3	3.75	2	0	2	4	2	0	151	103	2019	spring	24	SIM	131	opt	0	0	0	0	0	3	Grabner	Gummi	0	Rost	1
210	3	4.25	2	0	1	1	1	1	177	99	2017	summer	39	BS	880	over	1	0	0	0	0	1	Halsband_Kette	Gummi	0	Rost	2
63	1	3.5	2	1	1	8	1	0	184	113	2017	spring	38	H	247	opt	1	1	0	0	0	3	Grabner	Gummi	1	Beton	2
350	1	4	2	0	2	1	1	0	165	95	2018	spring	42	H	862	over	1	0	0	0	0	1	Grabner	Beton	1	Beton	1
745	3	3.75	1	0	1	1	1	0	235	109	2019	summer	30	SIM	267	opt	1	0	0	0	0	1	Sonstiges	Beton	0	Beton	1
745	3	4	1	0	1	1	1	0	235	109	2019	summer	30	SIM	253	opt	1	0	0	0	0	1	Sonstiges	Beton	0	Beton	1
745	3	3.5	1	0	1	1	1	0	235	109	2019	summer	30	SIM	276	opt	1	0	0	0	0	1	Sonstiges	Beton	0	Beton	1
745	3	3.25	1	0	1	1	1	0	235	109	2019	summer	30	SIM	37	opt	1	0	0	0	0	1	Sonstiges	Beton	0	Beton	1
166	3	3.5	2	0	2	3	1	0	151.5	103.5	2017	summer	27	SIM	66	opt	0	0	0	0	0	3	Grabner	Gummi	0	Rost	2
528	1	3.25	1	0	2	3	1	0	135.5	98	2018	autumn	20	other	293	under	1	0	0	0	0	3	Sonstiges	Gummi	0	Rost	1
528	1	3.5	1	0	2	3	1	0	135.5	98	2018	autumn	20	H	204	opt	1	0	0	1	0	3	Sonstiges	Gummi	0	Rost	1
528	1	3	1	0	2	3	1	0	135.5	98	2018	autumn	20	H	232	opt	1	0	0	0	0	3	Sonstiges	Gummi	0	Rost	1
528	1	2.75	1	0	1	2	1	0	135.5	98	2018	autumn	20	H	233		1	0	0	0	0	2	Sonstiges	Gummi	0	Rost	1
528	1	3	1	0	2	2	1	0	135.5	98	2018	autumn	20	H	229	opt	1	0	0	0	0	2	Sonstiges	Gummi	0	Rost	1
647	3	4.5	2	0	2	2	2	0	167.5	97	2019	winter	28	SIM	339	over	0	0	0	0	0	2	Grabner	Gummi	0	Rost	2
647	3	2.75	2	0	1	2	2	0	167.5	97	2019	winter	28	SIM	58	under	0	0	0	0	0	2	Grabner	Gummi	0	Rost	1
647	3	3.75		0	1	3	2	0	167.5	97	2019	winter	28	SIM	192	opt	0	0	0	0	0	3	Zentralsgelenkshalsrahmen	Gummi	0	Beton	1
647	3	4.5	2	0	1	2	2	0	167.5	97	2019	winter	28	SIM	248	over	0	0	0	1	0	2	Zentralsgelenkshalsrahmen	Gummi	0	Beton	1
647	3	3.75	2	0	1	1	2	0	167.5	97	2019	winter	28	SIM	203	opt	0	0	0	0	0	1	Grabner	Gummi	0	Rost	1
497	3	3.5	2	0	1	4	1	0	222	97	2018	summer	8	SIM	131	opt	1	1	0	0	0	3	Halsband_Kette	Beton	0	Beton	1
712	3	3.25	2	0	1	8	1	0	175.5	101	2019	spring	26	BS	317	opt	0	0	0	0	1	3	Zentralsgelenkshalsrahmen	Gummi	0	Rost	1
388	3	3.75	2	0	1	1	2	0	209	99.5	2018	spring	7	SIM	370	opt	0	0	0	0	0	1	Halsband_Kette	Beton	0	Beton	1
388	3	4	2	0	1	1	2	0	209	99.5	2018	spring	7	SIM	105	over	0	0	0	0	0	1	Halsband_Kette	Beton	0	Beton	1
358	3	3.5	1	0	1	9	2	1	170	103	2018	spring	29	SIM	314	under	1	1	0	0	1	3	Zentralsgelenkshalsrahmen	Gummi	0	Rost	1
688	3	3.5	3	0	1	4	2	0	213.5	105	2019	spring	14	SIM	3	opt	0	0	0	0	0	3	Halsband_Kette	Beton	0	Beton	1
701	1	3.25	2	0	2	4	1	0	157	104	2019	spring	20	H	360	opt	1	0	0	0	0	3	Grabner	Gummi	0	Rost	2
210	3	2.75		0	1	2	1	1	177	99	2017	summer	39	BS	132	opt	1	0	0	0	0	2	Halsband_Kette	Gummi	0	Rost	2
687	2	4.5	2	0	1	6	1	0	166.5	115	2019	spring	5	H	535	over	1	0	0	0	0	3	Halsband_Kette	Beton	0	Beton	2
77	3	3.5	2	0	1	1	1	0	178	100.5	2017	spring	20	BS	1112	opt	0	0	0	0	1	1	Zentralsgelenkshalsrahmen	Gummi	0	Rost	1
77	3	3.5	3	0	1	2	1	0	178	100.5	2017	spring	20	BS	519	opt	0	0	0	0	0	2	Zentralsgelenkshalsrahmen	Gummi	0	Rost	1
585	3	3.75	5	1	1	1	2	0	158	97	2018	autumn	23	SIM	210	opt	0	0	0	0	0	1	Grabner	Gummi	0	Rost	2
585	3	3.75	2	0	2	1	2	0	158	97	2018	autumn	23	SIM	226	opt	0	0	0	0	0	1	Grabner	Gummi	0	Rost	2
585	3	4	2	0	2	1	2	0	158	97	2018	autumn	23	SIM	22	opt	0	0	0	0	0	1	Grabner	Gummi	0	Rost	2
585	3	4	1	0	2	1	2	0	158	97	2018	autumn	23	SIM	128	over	0	0	0	0	0	1	Grabner	Gummi	0	Rost	2
585	3	3.75	2	0	2	1	2	0	158	97	2018	autumn	23	SIM	38	opt	0	0	0	0	0	1	Grabner	Gummi	0	Rost	2
585	3	3.75		0	2	1	2	0	158	97	2018	autumn	23	SIM	19	opt	0	0	0	0	0	1	Grabner	Gummi	0	Rost	2
538	3	3.25		0	1	5	1	1	158	95	2018	autumn	13	SIM	90	opt	1	1	0	0	0	3	Zentralsgelenkshalsrahmen	Gummi	0	Beton	0
585	3	3.75	2	0	2	1	2	0	158	97	2018	autumn	23	SIM	15	opt	0	0	0	0	0	1	Grabner	Gummi	0	Rost	2
114	3	2.5	2	0	2	2	2	0	179	109	2017	spring	17	BS	147		1	1	1	0	0	2	Sonstiges	Gummi	0	Rost	2
241	3	4.25	2	0	1	2	2	0	167.5	110	2017	autumn	28	SIM	427	opt	1	0	0	0	1	2	Grabner	Gummi	0	Rost	1
368	3	4	4	0	1	4	1	0	240	110	2018	spring	34	SIM	356	opt	1	0	0	0	0	3	Sonstiges	Beton	0	Beton	1
556	3	3.5	1	0	1	1	1	1	226	110	2018	autumn	27	SIM	38	opt	1	0	0	0	0	1	Halsband_Kette	Beton	0	Beton	1
556	3	3.75	1	0	1	1	1	1	226	110	2018	autumn	27	SIM	58	opt	1	0	0	0	0	1	Halsband_Kette	Beton	0	Beton	1
520	1	2.5	3	0	1	0	1	0	164	115	2018	autumn	28	H	282	under	1	0	0	0	0	1	Grabner	Gummi	0	Rost	2
520	1	3.25	1	0	1	1	1	0	164	115	2018	autumn	28	H	414	opt	1	0	0	0	0	1	Grabner	Gummi	0	Rost	2
520	1	3.25	2	0	2	2	1	0	164	115	2018	autumn	28	H	229	opt	1	0	0	0	0	2	Grabner	Gummi	0	Rost	2
520	1	3.25	1	0	1	2	1	0	164	115	2018	autumn	28	H	412	opt	1	0	0	0	0	2	Grabner	Gummi	0	Rost	2
520	1	2	1	0	2	2	1	0	164	115	2018	autumn	28	H	79	under	1	0	0	0	0	2	Grabner	Gummi	0	Rost	2
520	1	2.5	1	0	2	2	1	0	164	115	2018	autumn	28	H	124		1	0	0	0	0	2	Grabner	Gummi	0	Rost	2
520	1	2.5	1	0	1	2	1	0	164	115	2018	autumn	28	H	72		1	0	0	0	0	2	Grabner	Gummi	0	Rost	2
520	1	2.75	1	0	1	1	1	0	164	115	2018	autumn	28	H	394	under	1	0	0	0	0	1	Grabner	Gummi	0	Rost	2
420	3	3.5	2	0	2	4	2	0	141.5	103.5	2018	spring	7	SIM	17	opt	0	0	0	0	1	3	Grabner	Beton	0	Rost	1
642	3	3.25	1	0	1	2	2	0	204	116	2019	winter	11	BS	250	opt	1	0	0	0	0	2	Halsband_Kette	Gummi	0	Rost	2
642	3	3.25	2	0	1	2	2	0	204	116	2019	winter	11	BS	271	opt	1	0	0	0	0	2	Halsband_Kette	Gummi	0	Rost	2
642	3	3.75	2	0	1	2	2	0	204	116	2019	winter	11	BS	325	opt	1	0	0	0	0	2	Halsband_Kette	Gummi	0	Rost	2
642	3	3.75	2	0	1	1	2	0	204	116	2019	winter	11	BS	422	opt	1	0	0	0	0	1	Halsband_Kette	Gummi	0	Rost	2
642	3	3.25	2	0	1	1	2	0	204	116	2019	winter	11	BS	212	opt	1	0	0	0	0	1	Halsband_Kette	Gummi	0	Rost	2
504	1	3.75	2	0	1	2	1	0	170	104	2018	summer	45	H	777	opt	1	0	0	0	0	2	Zentralsgelenkshalsrahmen	Gummi	0	Rost	1
504	1	4.5	2	0	1	4	1	0	170	104	2018	summer	45	H	56	over	1	0	0	0	0	3	Zentralsgelenkshalsrahmen	Gummi	0	Rost	1
504	1	3.25	2	0	1	4	1	0	170	104	2018	summer	45	H	176	opt	1	0	0	0	1	3	Zentralsgelenkshalsrahmen	Gummi	0	Rost	1
504	1	3.25	2	0	1	4	1	0	170	104	2018	summer	45	H	49	opt	1	0	0	0	0	3	Zentralsgelenkshalsrahmen	Gummi	0	Rost	1
504	1	2.25	2	0	1	2	1	0	170	104	2018	summer	45	H	57	under	1	0	0	0	0	2	Zentralsgelenkshalsrahmen	Gummi	0	Rost	1
504	1	3.25	2	0	1	2	1	0	170	104	2018	summer	45	H	350	opt	1	0	0	0	0	2	Zentralsgelenkshalsrahmen	Gummi	0	Rost	1
504	1	2.25	1	0	1	3	1	0	170	104	2018	summer	45	H	55	under	1	0	0	0	0	3	Zentralsgelenkshalsrahmen	Gummi	0	Rost	1
278	3	3.75	1	0	1	1	1	0	175	102	2017	autumn	36	BS	181	over	1	0	0	0	0	1	Zentralsgelenkshalsrahmen	Gummi	0	Rost	1
278	3	3.75		0	1	1	1	0	175	102	2017	autumn	36	BS	163	over	1	0	0	0	0	1	Zentralsgelenkshalsrahmen	Gummi	0	Rost	1
687	2	3.5	2	0	1	3	1	0	166.5	115	2019	spring	5	H	358	opt	1	0	0	0	1	3	Halsband_Kette	Beton	0	Beton	2
687	2	3	2	0	2	3	1	0	166.5	115	2019	spring	5	H	344	under	1	0	0	0	0	3	Halsband_Kette	Beton	0	Beton	2
166	3	4.5	2	0	2	2	1	0	151.5	103.5	2017	summer	27	SIM	317	over	0	0	0	0	1	2	Grabner	Gummi	0	Rost	2
688	3	3.75	2	0	1	1	2	0	213.5	105	2019	spring	14	SIM	437	opt	0	0	0	0	0	1	Halsband_Kette	Beton	0	Beton	1
602	3	3.75	1	1	1	1		0	170	122	2018	winter	33	SIM	8	opt	1	0	0	1	0	1	Halsband_Kette	Gummi	0	Rost	2
602	3	3.5	3	1	1	1		0	170	122	2018	winter	33	SIM	78	opt	1	0	0	0	0	1	Halsband_Kette	Gummi	0	Rost	2
602	3	4.75	4	0	1	1		0	170	122	2018	winter	33	SIM	313	over	1	0	0	0	0	1	Halsband_Kette	Gummi	0	Rost	2
602	3	3.75	2	0	1	1		0	170	122	2018	winter	33	SIM	284	opt	1	0	0	0	0	1	Halsband_Kette	Gummi	0	Rost	2
602	3	3	2	0	1	1		0	170	122	2018	winter	33	SIM	137	under	1	0	0	0	0	1	Halsband_Kette	Gummi	0	Rost	2
30	3	3.5	2	0	2	3	1	0	161	118	2017	winter	21	SIM	168	opt	0	0	0	0	1	3	Grabner	Gummi	0	Rost	0
350	1	2.5	1	0	2	1	1	0	165	95	2018	spring	42	other	160	under	1	0	0	0	0	1	Grabner	Beton	1	Beton	1
382	3	3.75		0	2	1	1	0	166	102	2018	spring	37	SIM	310	opt	0	0	0	0	0	1	Grabner	Gummi	0	Rost	1
382	3	4		0	1	1	1	0	166	102	2018	spring	37	SIM	239	opt	0	0	0	0	0	1	Grabner	Gummi	0	Rost	1
382	3	3.5		0	2	1	1	0	166	102	2018	spring	37	SIM	343	under	0	0	0	0	0	1	Grabner	Gummi	0	Rost	1
382	3	4	3	0	3	1	1	0	166	102	2018	spring	37	SIM	321	opt	0	0	0	0	1	1	Grabner	Gummi	0	Rost	1
382	3	3.75		0	1	2	1	0	166	102	2018	spring	37	SIM	6	opt	0	0	0	0	0	2	Grabner	Gummi	0	Rost	1
382	3	4	2	0	2	1	1	0	166	102	2018	spring	37	SIM	274	opt	0	0	0	0	0	1	Grabner	Gummi	0	Rost	1
382	3	4.25	2	0	1	1	1	0	166	102	2018	spring	37	SIM	345	opt	0	0	0	0	0	1	Grabner	Gummi	0	Rost	1
382	3	2.75		0	1	1	1	0	166	102	2018	spring	37	other	310	under	0	0	0	0	0	1	Grabner	Gummi	0	Rost	1
382	3	4	2	0	2	1	1	0	166	102	2018	spring	37	SIM	250	opt	0	0	0	0	0	1	Grabner	Gummi	0	Rost	1
382	3	3.75		0	1	1	1	0	166	102	2018	spring	37	SIM	219	opt	0	0	0	0	0	1	Grabner	Gummi	0	Rost	1
190	3	4	2	0	1	7	2	0	165.5	106.5	2017	summer	17	SIM	243	opt	1	0	0	0	0	3	Zentralsgelenkshalsrahmen	Gummi	0	Rost	1
190	3	4.25	4	0	1	7	2	0	165.5	106.5	2017	summer	17	SIM	382	opt	1	0	0	0	0	3	Zentralsgelenkshalsrahmen	Gummi	0	Rost	1
358	3	3.25	1	0	1	4	2	1	170	103	2018	spring	29	BS	365	opt	1	1	0	0	1	3	Zentralsgelenkshalsrahmen	Gummi	0	Rost	2
358	3	3	2	0	1	5	2	1	170	103	2018	spring	29	SIM	18	under	1	1	0	0	0	3	Zentralsgelenkshalsrahmen	Gummi	0	Rost	1
109	3	4.25	5	1	1	4	1	0	167	112	2017	spring	34	SIM	353	opt	0	0	0	0	0	3	Grabner	Gummi	0	Rost	1
109	3	4	2	0	1	4	1	0	167	112	2017	spring	34	SIM	368	opt	0	0	0	0	1	3	Grabner	Gummi	0	Rost	1
361	1	2.75	2	0	1	6	1	0	197	92	2018	spring	35	H	340	under	1	0	0	0	1	3	Sonstiges	Beton	1	Beton	0
473	3	4.75	4	0	1	3	1	0	167	101	2018	summer	52	other	424	over	0	0	0	0	1	3	Halsband_Kette	Gummi	0	Rost	1
473	3	4	2	0	1	4	1	0	167	101	2018	summer	52	SIM	190	over	0	0	0	0	0	3	Halsband_Kette	Gummi	0	Rost	1
473	3	3.5	2	0	2	4	1	0	167	101	2018	summer	52	SIM	297	opt	0	0	0	0	1	3	Grabner	Gummi	0	Rost	2
473	3	3.25	2	1	2	4	1	0	167	101	2018	summer	52	SIM	342	under	0	0	0	0	1	3	Grabner	Gummi	0	Rost	2
473	3	2.75	4	0	1	4	1	0	167	101	2018	summer	52	SIM	112	under	0	0	0	0	1	3	Halsband_Kette	Gummi	0	Rost	1
473	3	3.25	3	0	1	4	1	0	167	101	2018	summer	52	other	193	opt	0	0	0	0	0	3	Halsband_Kette	Gummi	0	Rost	1
714	3	3.25	4	0	1	1	2	0	151	103	2019	spring	24	SIM	139	opt	0	0	0	0	1	1	Grabner	Gummi	0	Rost	1
714	3	4	2	0	1	1	2	0	151	103	2019	spring	24	SIM	103	over	0	0	0	0	0	1	Grabner	Gummi	0	Rost	1
714	3	3.75	1	0	1	1	2	0	151	103	2019	spring	24	SIM	129	opt	0	0	0	0	0	1	Grabner	Gummi	0	Rost	1
714	3	3.75	2	0	2	1	2	0	151	103	2019	spring	24	SIM	37	opt	0	0	0	0	0	1	Grabner	Gummi	0	Rost	1
714	3	3.5	2	1	1	1	2	0	151	103	2019	spring	24	SIM	22	opt	0	0	0	0	1	1	Grabner	Gummi	0	Rost	1
166	3	3.75		0	1	3	1	0	151.5	103.5	2017	summer	27	SIM	76	opt	0	0	0	0	0	3	Grabner	Gummi	0	Rost	2
166	3	3.25	2	0	1	3	1	0	151.5	103.5	2017	summer	27	SIM	24	under	0	0	0	0	0	3	Grabner	Gummi	0	Rost	2
10	3	3	2	0	1	5	2	0	158.5	100	2016	winter	37	BS	345	under	1	0	0	0	0	3	Zentralsgelenkshalsrahmen	Gummi	0	Rost	2
53	1	3.25	2	0	1	1	1	0	158	101	2017	spring	27	SIM	34	opt	1	0	0	0	0	1	Grabner	Beton	1	Beton	1
53	1	4.75	2	0	2	1	1	0	158	101	2017	spring	27	SIM	61	over	1	0	0	0	0	1	Grabner	Beton	1	Beton	1
53	1	4.5	2	0	1	1	1	0	158	101	2017	spring	27	SIM	61	over	1	0	0	0	0	1	Grabner	Beton	1	Beton	1
53	1	5	2	0	2	1	1	0	158	101	2017	spring	27	SIM	289	over	1	0	0	1	0	1	Grabner	Beton	1	Beton	1
52	3	2.5	4	1	2	4	1	0	156	99	2017	winter	30	SIM	59	under	0	0	0	0	1	3	Grabner	Gummi	0	Rost	2
262	3	3.25		0	1	9	1	0	164	100	2017	autumn	92	SIM	28	under	1	0	0	1	0	3	Halsband_Kette	Gummi	0	Rost	1
739	3	3.75	2	0	2	2	1	0	147	100	2019	summer	31	SIM	153	opt	0	0	0	0	0	2	Grabner	Gummi	0	Rost	1
375	3	4.25	2	0	3	4	1	0	170	91	2018	spring	45	SIM	1	opt	0	0	0	0	0	3	Grabner	Gummi	0	Rost	1
375	3	3.5	2	0	2	4	1	0	170	91	2018	spring	45	SIM	87	opt	0	0	0	0	1	3	Grabner	Gummi	0	Rost	1
375	3	3.75	2	1	1	4	1	0	170	91	2018	spring	45	SIM	57	opt	0	0	0	0	1	3	Grabner	Gummi	0	Rost	1
375	3	3.25		0	2	4	1	0	170	91	2018	spring	45	SIM	102	opt	0	0	0	0	0	3	Grabner	Gummi	0	Rost	1
375	3	4	5	0	2	3	1	0	170	91	2018	spring	45	SIM	365	opt	0	0	0	0	1	3	Grabner	Gummi	0	Rost	1
582	3	3	2	0	1	1	2	0	168	100	2018	autumn	10	SIM	196	under	0	0	0	0	0	1	Halsband_Kette	Gummi	0	Rost	2
375	3	3.5	2	0	2	3	1	0	170	91	2018	spring	45	SIM	257	opt	0	0	0	0	1	3	Grabner	Gummi	0	Rost	1
375	3	3	2	0	2	3	1	0	170	91	2018	spring	45	SIM	115	under	0	0	0	0	1	3	Grabner	Gummi	0	Rost	1
375	3	3.75	2	0	1	3	1	0	170	91	2018	spring	45	SIM	210	opt	0	0	0	0	0	3	Grabner	Gummi	0	Rost	1
375	3	3.75	2	0	1	3	1	0	170	91	2018	spring	45	SIM	231	opt	0	0	0	0	0	3	Grabner	Gummi	0	Rost	1
375	3	4.25	2	0	2	3	1	0	170	91	2018	spring	45	SIM	119	over	0	0	0	0	0	3	Grabner	Gummi	0	Rost	1
131	3	3.5	3	0	1	3	1	1	177	103	2017	spring	61	SIM	371	under	1	1	0	0	0	3	Sonstiges	Gummi	0	Rost	0
241	3	4		0	1	1	2	0	167.5	110	2017	autumn	28	SIM	274	opt	1	0	0	0	0	1	Grabner	Gummi	0	Rost	1
620	3	3	5	0	1	6	2	0	136	108	2019	winter	10	other	259	under	0	0	0	0	1	3	Halsband_Kette	Gummi	0	Rost	1
520	1	2.75	2	0	2	3	1	0	164	115	2018	autumn	28	H	178	opt	1	0	0	0	0	3	Grabner	Gummi	0	Rost	2
520	1	3	1	0	2	4	1	0	164	115	2018	autumn	28	H	93	opt	1	0	0	0	0	3	Grabner	Gummi	0	Rost	2
520	1	2.25	3	0	2	3	1	0	164	115	2018	autumn	28	H	78	under	1	0	0	0	1	3	Grabner	Gummi	0	Rost	2
520	1	2.75	1	0	1	3	1	0	164	115	2018	autumn	28	H	234		1	0	0	0	0	3	Grabner	Gummi	0	Rost	2
520	1	3.25	1	0	1	3	1	0	164	115	2018	autumn	28	H	174	opt	1	0	0	0	0	3	Grabner	Gummi	0	Rost	2
520	1	3.25	1	0	1	3	1	0	164	115	2018	autumn	28	H	193	opt	1	0	0	0	0	3	Grabner	Gummi	0	Rost	2
520	1	2.75	2	0	1	2	1	0	164	115	2018	autumn	28	H	322	under	1	0	0	1	0	2	Grabner	Gummi	0	Rost	2
520	1	2.25	1	0	1	3	1	0	164	115	2018	autumn	28	H	35	under	1	0	0	0	0	3	Grabner	Gummi	0	Rost	2
697	3	3.75	2	0	1	3	1	1	180	100	2019	spring	19	other	261	opt	1	0	0	0	0	3	Zentralsgelenkshalsrahmen	Gummi	0	Rost	2
697	3	3.75	1	0	1	3	1	1	180	100	2019	spring	19	BS	275	opt	1	0	0	0	0	3	Zentralsgelenkshalsrahmen	Gummi	0	Rost	2
580	1	2	2	0	1	4	1	0	143	100.5	2019	winter	39	H	49	under	1	0	0	0	0	3	Zentralsgelenkshalsrahmen	Gummi	0	Rost	2
580	1	4.25	1	0	1	2	1	0	143	100.5	2019	winter	39	H	645	over	1	0	0	0	0	2	Zentralsgelenkshalsrahmen	Gummi	0	Rost	2
580	1	3.25	2	0	1	3	1	0	143	100.5	2019	winter	39	H	324	opt	1	0	0	0	1	3	Zentralsgelenkshalsrahmen	Gummi	0	Rost	2
580	1	2.75	2	0	1	4	1	0	143	100.5	2019	winter	39	H	273		1	0	0	0	0	3	Zentralsgelenkshalsrahmen	Gummi	0	Rost	2
580	1	2.75	2	0	2	4	1	0	143	100.5	2019	winter	39	H	76	opt	1	0	0	0	0	3	Zentralsgelenkshalsrahmen	Gummi	0	Rost	2
152	3	3.25	2	0	1	2	1	0	173.5	105	2017	summer	18	SIM	241	under	1	0	0	0	0	2	Grabner	Gummi	0	Beton	2
152	3	3.5	3	1	1	2	1	0	173.5	105	2017	summer	18	SIM	66	opt	1	0	0	0	1	2	Grabner	Gummi	0	Beton	2
201	3	2.5	2	0	2	7	2	0	154	100	2017	summer	40	H	168		0	0	0	0	1	3	Halsband_Kette	Gummi	0	Rost	2
114	3	3	3	0	2	1	2	0	179	109	2017	spring	17	BS	144	opt	1	1	0	0	0	1	Sonstiges	Gummi	0	Rost	2
10	3	3.25	2	0	1	5	2	0	158.5	100	2016	winter	37	BS	381	opt	1	0	0	0	1	3	Zentralsgelenkshalsrahmen	Gummi	0	Rost	2
10	3	3.25	2	0	1	7	2	0	158.5	100	2016	winter	37	BS	43	opt	1	0	0	0	1	3	Zentralsgelenkshalsrahmen	Gummi	0	Rost	2
587	3	3.5	2	0	2	1	1	0	140	104	2018	autumn	22	SIM	283	opt	0	0	0	0	0	1	Grabner	Gummi	0	Rost	1
516	3	2.75	1	1	1	6	1	1	171	100	2018	autumn	30	SIM	718	under	1	1	0	0	0	3	Zentralsgelenkshalsrahmen	Gummi	0	Rost	1
516	3	3	1	0	1	5	1	1	171	100	2018	autumn	30	SIM	213	under	1	1	0	0	0	3	Zentralsgelenkshalsrahmen	Gummi	0	Rost	1
539	3	3.25	2	0	2	1	2	0	151	103	2018	autumn	17	SIM	888	under	0	0	0	0	0	1	Grabner	Beton	0	Rost	1
395	3	3.75	2	0	2	2	1	0	166.5	97	2018	spring	24	SIM	398	opt	0	0	0	0	0	2	Grabner	Gummi	0	Rost	2
182	3	3	2	0	1	2	2	0	163	99	2017	summer	7	other	193	under	1	0	0	0	0	2	Zentralsgelenkshalsrahmen	Gummi	0	Beton	2
121	3	5	2	0	3	4	2	0	157	100	2017	spring	27	SIM	189	over	0	0	0	0	0	3	Grabner	Gummi	0	Rost	2
121	3	4.25	2	0	2	4	2	0	157	100	2017	spring	27	SIM	228	opt	0	0	0	0	0	3	Grabner	Gummi	0	Rost	2
686	3	4	2	0	2	5	1	0	240.5	131.5	2019	spring	20	SIM	242	opt	1	0	0	0	0	3	Sonstiges	Gummi	0	Beton	1
686	3	3.75	2	0	1	4	1	0	240.5	131.5	2019	spring	20	SIM	269	opt	1	0	0	0	0	3	Sonstiges	Gummi	0	Beton	1
686	3	4	2	0	1	4	1	0	240.5	131.5	2019	spring	20	SIM	49	opt	1	0	0	0	0	3	Sonstiges	Gummi	0	Beton	1
166	3	4	3	0	2	3	1	0	151.5	103.5	2017	summer	27	SIM	144	over	0	0	0	0	1	3	Grabner	Gummi	0	Rost	2
166	3	3.75	3	0	2	3	1	0	151.5	103.5	2017	summer	27	SIM	236	opt	0	0	0	0	0	3	Grabner	Gummi	0	Rost	2
747	3	3.75	3	0	1	1	1	0	157	100	2019	summer	42	SIM	319	opt	0	0	0	0	1	1	Sonstiges	Gummi	0	Rost	2
747	3	3.75		0	1	1	1	0	157	100	2019	summer	42	SIM	229	opt	0	0	0	0	0	1	Sonstiges	Gummi	0	Rost	2
747	3	3.5	2	0	1	1	1	0	157	100	2019	summer	42	SIM	184	opt	0	0	1	0	0	1	Sonstiges	Gummi	0	Rost	2
747	3	3.5		0	1	1	1	0	157	100	2019	summer	42	SIM	228	opt	0	0	0	0	1	1	Sonstiges	Gummi	0	Rost	2
747	3	4.5	1	0	1	1	1	0	157	100	2019	summer	42	SIM	245	over	0	0	0	0	1	1	Sonstiges	Gummi	0	Rost	2
747	3	3.5	3	1	1	1	1	0	157	100	2019	summer	42	SIM	151	opt	0	0	0	0	0	1	Sonstiges	Gummi	0	Rost	2
747	3	3.5	1	0	1	1	1	0	157	100	2019	summer	42	SIM	108	opt	0	0	0	0	0	1	Sonstiges	Gummi	0	Rost	2
747	3	3.5		0	1	1	1	0	157	100	2019	summer	42	SIM	109	opt	0	0	0	0	1	1	Sonstiges	Gummi	0	Rost	2
747	3	3.75		0	1	1	1	0	157	100	2019	summer	42	SIM	109	opt	0	0	0	0	0	1	Sonstiges	Gummi	0	Rost	2
747	3	3.5		0	1	1	1	0	157	100	2019	summer	42	SIM	122	opt	0	0	0	0	0	1	Sonstiges	Gummi	0	Rost	2
747	3	3.25		0	1	1	1	0	157	100	2019	summer	42	SIM	34	opt	0	0	0	0	0	1	Sonstiges	Gummi	0	Rost	2
747	3	3.25		0	1	0	1	0	157	100	2019	summer	42	SIM	77	opt	0	0	0	0	0	1	Sonstiges	Gummi	0	Rost	2
747	3	3.25	2	0	1	1	1	0	157	100	2019	summer	42	SIM	70	opt	0	0	0	0	1	1	Sonstiges	Gummi	0	Rost	2
747	3	3.25		0	1	1	1	0	157	100	2019	summer	42	SIM	48	opt	0	0	0	0	0	1	Sonstiges	Gummi	0	Rost	2
241	3	3.5		0	1	1	2	0	167.5	110	2017	autumn	28	SIM	308	under	1	0	0	0	0	1	Grabner	Gummi	0	Rost	1
594	3	3.5	2	0	2	7	1	0	169	102	2018	winter	24	SIM	164	opt	0	0	0	0	0	3	Grabner	Gummi	0	Rost	2
49	3	3.75		0	1	4	2	0	174.5	96.5	2017	winter	31	SIM	71	opt	1	0	0	0	0	3	Grabner	Gummi	0	Beton	1
190	3	2.75	2	0	2	5	2	0	165.5	106.5	2017	summer	17	SIM	234	under	1	0	0	0	0	3	Grabner	Gummi	0	Rost	1
585	3	4	2	0	3	2	2	0	158	97	2018	autumn	23	SIM	248	opt	0	0	0	0	0	2	Grabner	Gummi	0	Rost	2
585	3	3.25	4	0	2	2	2	0	158	97	2018	autumn	23	SIM	130	opt	0	0	0	0	0	2	Grabner	Gummi	0	Rost	2
585	3	3.5	5	0	2	2	2	0	158	97	2018	autumn	23	SIM	12	opt	0	0	0	0	0	2	Grabner	Gummi	0	Rost	2
585	3	3.75		0	2	1	2	0	158	97	2018	autumn	23	SIM	412	opt	0	0	0	0	0	1	Grabner	Gummi	0	Rost	2
585	3	4.25	2	0	2	1	2	0	158	97	2018	autumn	23	SIM	356	opt	0	0	0	0	0	1	Grabner	Gummi	0	Rost	2
647	3	3.75	2	0	1	2	2	0	167.5	97	2019	winter	28	SIM	208	opt	0	0	0	0	0	2	Zentralsgelenkshalsrahmen	Gummi	0	Beton	1
63	1	4	2	0	1	1	1	0	184	113	2017	spring	38	H	386	over	1	1	0	0	0	1	Grabner	Gummi	1	Beton	2
63	1	3.5	2	0	1	2	1	0	184	113	2017	spring	38	H	114	over	1	1	0	0	0	2	Grabner	Gummi	1	Beton	2
63	1	3	2	0	1	1	1	0	184	113	2017	spring	38	H	209	opt	1	1	0	0	0	1	Grabner	Gummi	1	Beton	2
63	1	3.25	2	0	1	1	1	0	184	113	2017	spring	38	H	330	opt	1	1	0	0	0	1	Grabner	Gummi	1	Beton	2
81	3	3.5	2	0	2	5	1	0	155.5	100.5	2017	spring	25	SIM	43	opt	0	0	0	0	1	3	Grabner	Gummi	0	Rost	2
152	3	3.75	2	1	1	4	1	0	173.5	105	2017	summer	18	SIM	87	opt	1	0	0	0	0	3	Grabner	Gummi	0	Beton	2
152	3	3.75	2	0	1	4	1	0	173.5	105	2017	summer	18	SIM	115	opt	1	0	0	0	0	3	Grabner	Gummi	0	Beton	2
152	3	3.5	3	0	1	4	1	0	173.5	105	2017	summer	18	SIM	171	opt	1	0	0	1	0	3	Grabner	Gummi	0	Beton	2
630	3	3.25	3	0	2	4	1	0	177.5	104	2019	winter	32	BS	397	opt	0	0	0	0	0	3	Grabner	Gummi	0	Rost	1
578	3	3.5	2	0	1	7	2	0	172	102	2018	autumn	20	other	364	under	1	0	0	0	0	3	Grabner	Gummi	0	Beton	2
235	3	3.25	3	0	3	5	1	0	153	98	2017	autumn	65	SIM	164	opt	0	0	0	0	1	3	Grabner	Gummi	0	Rost	0
235	3	3.75	3	0	2	3	1	0	153	98	2017	autumn	65	SIM	332	opt	0	0	0	0	1	3	Grabner	Beton	0	Rost	1
235	3	3	5	1	3	4	1	0	153	98	2017	autumn	65	SIM	272	under	0	0	1	0	1	3	Grabner	Gummi	0	Rost	0
235	3	3.25	2	0	3	4	1	0	153	98	2017	autumn	65	SIM	284	under	0	0	0	1	0	3	Grabner	Gummi	0	Rost	0
589	3	3.25	2	1	2	5	1	0	173	102	2018	winter	23	SIM	198	opt	0	0	0	1	0	3	Grabner	Gummi	0	Rost	1
649	1	2.5	2	0	2	3	1	0	164.5	110	2019	spring	14	H	41		1	1	0	0	0	3	Grabner	Beton	1	Beton	1
649	1	2.25		0	2	3	1	0	164.5	110	2019	spring	14	H	102	under	1	1	0	0	0	3	Grabner	Beton	1	Beton	1
649	1	2.75	2	0	1	1	1	0	164.5	110	2019	spring	14	H	182	opt	1	1	0	1	0	1	Grabner	Beton	1	Beton	1
190	3	3.5	2	0	1	2	2	0	165.5	106.5	2017	summer	17	SIM	248	opt	1	0	0	0	0	2	Zentralsgelenkshalsrahmen	Gummi	0	Rost	1
190	3	3.75	2	0	1	2	2	0	165.5	106.5	2017	summer	17	SIM	176	opt	1	0	0	0	0	2	Zentralsgelenkshalsrahmen	Gummi	0	Rost	1
190	3	3.25	5	0	1	2	2	0	165.5	106.5	2017	summer	17	SIM	43	opt	1	0	0	0	1	2	Zentralsgelenkshalsrahmen	Gummi	0	Rost	1
497	3	3.25	3	0	2	4	1	0	222	97	2018	summer	8	SIM	460	under	1	1	0	0	0	3	Halsband_Kette	Beton	0	Beton	1
235	3	3.75	2	1	2	5	1	0	153	98	2017	autumn	65	SIM	182	opt	0	0	0	0	1	3	Grabner	Gummi	0	Rost	0
646	3	4.25		0	1	5	2	0	200.5	100	2019	winter	11	SIM	423	opt	0	0	0	0	0	3	Sonstiges	Beton	0	Rost	1
310	3	4.75	2	0	2	0	1	0	165	102	2018	winter	24	SIM			0	0	1	0	0	1	Grabner	Gummi	0	Rost	1
585	3	3.5	2	0	1	4	2	0	158	97	2018	autumn	23	SIM	8	opt	0	0	0	0	1	3	Grabner	Gummi	0	Rost	2
528	1	3	2	0	1	1	1	0	135.5	98	2018	autumn	20	H	17	opt	1	0	0	0	0	1	Sonstiges	Gummi	0	Rost	1
528	1	2.75	1	0	2	0	1	0	135.5	98	2018	autumn	20	H			1	0	0	0	0	1	Sonstiges	Gummi	0	Rost	1
81	3	4	3	0	3	3	1	0	155.5	100.5	2017	spring	25	SIM	182	over	0	0	0	0	0	3	Grabner	Gummi	0	Rost	2
278	3	4.75	2	0	1	5	1	0	175	102	2017	autumn	36	BS	492	over	1	0	0	0	0	3	Zentralsgelenkshalsrahmen	Gummi	0	Rost	1
278	3	3	4	1	1	5	1	0	175	102	2017	autumn	36	BS	259	opt	1	0	0	0	0	3	Zentralsgelenkshalsrahmen	Gummi	0	Rost	1
497	3	2.75	2	0	1	2	1	0	222	97	2018	summer	8	SIM	162	under	1	1	0	0	0	2	Halsband_Kette	Beton	0	Beton	1
590	3	3.75	2	0	1	2	1	0	168	100	2018	autumn	26	SIM	273	opt	0	0	0	0	0	2	Grabner	Gummi	0	Rost	1
764	3	3.25	4	0	1	2	1	0	175	102.5	2019	summer	39	other	35	opt	1	0	0	0	0	2	Sonstiges	Gummi	0	Rost	1
764	3	3.5	2	0	1	3	1	0	175	102.5	2019	summer	39	other	32	opt	1	0	0	0	0	3	Sonstiges	Gummi	0	Rost	1
764	3	2.25	2	0	1	4	1	0	175	102.5	2019	summer	39	BS	133	under	1	0	0	0	0	3	Sonstiges	Gummi	0	Rost	1
764	3	3.75	2	0	1	3	1	0	175	102.5	2019	summer	39	BS	432	opt	1	0	0	0	0	3	Sonstiges	Gummi	0	Rost	1
539	3	3.75		0	1	5	2	0	151	103	2018	autumn	17	SIM	888	opt	0	0	1	0	1	3	Sonstiges	Beton	0	Beton	0
149	3	3.75	5	0	1	5	1	0	159	105	2017	summer	20	SIM	249	opt	0	0	0	0	1	3	Grabner	Gummi	0	Rost	2
149	3	4.25	2	0	1	5	1	0	159	105	2017	summer	20	SIM	187	over	0	0	0	0	1	3	Grabner	Gummi	0	Rost	2
30	3	3.75	2	0	1	5	1	0	161	118	2017	winter	21	SIM	27	opt	0	0	0	0	0	3	Grabner	Gummi	0	Rost	0
310	3	3	5	0	2	3	1	0	165	102	2018	winter	24	SIM	149	under	0	0	0	0	1	3	Grabner	Gummi	0	Rost	1
109	3	4	2	0	1	1	1	0	167	112	2017	spring	34	SIM	145	over	0	0	0	0	0	1	Grabner	Gummi	0	Rost	1
109	3	4	2	0	1	1	1	0	167	112	2017	spring	34	H	310	over	0	0	0	0	0	1	Grabner	Gummi	0	Rost	1
109	3	4	2	0	1	1	1	0	167	112	2017	spring	34	SIM	204	opt	0	0	0	0	0	1	Grabner	Gummi	0	Rost	1
109	3	4	2	0	1	1	1	0	167	112	2017	spring	34	SIM	240	opt	0	0	0	0	0	1	Grabner	Gummi	0	Rost	1
109	3	4	1	0	1	1	1	0	167	112	2017	spring	34	other	214	opt	0	0	0	0	0	1	Grabner	Gummi	0	Rost	1
622	3	3	2	0	1	5	2	0	222	108	2019	winter	11	SIM	105	under	0	0	1	0	1	3	Halsband_Kette	Beton	0	Beton	1
364	3	3.25	2	0	1	0	2	0	191	125	2018	spring	17	SIM			1	0	0	0	0	1	Halsband_Kette		0	Rost	2
315	3	3.5	5	0	2	2	2	0	159	95	2018	winter	21	SIM	345	under	0	0	0	0	0	2	Grabner	Gummi	0	Rost	1
315	3	4	2	0	1	3	2	0	159	95	2018	winter	21	SIM	11	opt	0	0	0	0	1	3	Grabner	Gummi	0	Rost	1
315	3	4.25	2	0	2	2	2	0	159	95	2018	winter	21	SIM	425	opt	0	0	0	0	0	2	Grabner	Gummi	0	Rost	1
315	3	4.25	2	0	2	2	2	0	159	95	2018	winter	21	SIM	337	opt	0	0	1	0	0	2	Grabner	Gummi	0	Rost	1
153	2	4	3	0	3	2	1	0	139	107	2017	summer	21	other	274	opt	1	1	1	0	0	2	Zentralsgelenkshalsrahmen	Gummi	0	Rost	1
315	3	3		0	2	2	2	0	159	95	2018	winter	21	SIM	123	under	0	0	0	0	0	2	Grabner	Gummi	0	Rost	1
315	3	3.75	5	0	1	3	2	0	159	95	2018	winter	21	SIM	8	opt	0	0	0	0	0	3	Grabner	Gummi	0	Rost	1
315	3	3.75	2	0	3	3	2	0	159	95	2018	winter	21	SIM	0	opt	0	0	0	0	1	3	Grabner	Gummi	0	Rost	1
315	3	3.25	4	1	2	2	2	0	159	95	2018	winter	21	SIM	31	opt	0	0	0	0	1	2	Grabner	Gummi	0	Rost	1
697	3	3.25	2	0	1	1	1	1	180	100	2019	spring	19	BS	153	opt	1	0	0	0	0	1	Zentralsgelenkshalsrahmen	Gummi	0	Rost	2
697	3	3.25	1	0	1	1	1	1	180	100	2019	spring	19	BS	34	opt	1	0	0	0	0	1	Zentralsgelenkshalsrahmen	Gummi	0	Rost	2
697	3	3.5	1	0	1	1	1	1	180	100	2019	spring	19	other	196	opt	1	0	0	0	0	1	Zentralsgelenkshalsrahmen	Gummi	0	Rost	2
153	2	3.75	2	0	2	1	1	0	139	107	2017	summer	21	H	371	opt	1	1	0	1	0	1	Zentralsgelenkshalsrahmen	Gummi	0	Rost	1
153	2	3.25	4	0	1	2	1	0	139	107	2017	summer	21	H	34	opt	1	1	0	0	1	2	Zentralsgelenkshalsrahmen	Gummi	0	Rost	1
59	3	4.25	2	0	1	6	2	1	167	95.5	2017	winter	58	other	74	over	1	1	0	0	0	3	Halsband_Kette	Gummi	0	Rost	1
153	2	3.5	2	0	1	2	1	0	139	107	2017	summer	21	H	64	over	1	1	0	0	0	2	Zentralsgelenkshalsrahmen	Gummi	0	Rost	1
153	2	3	3	0	1	2	1	0	139	107	2017	summer	21	H	28	opt	1	1	0	0	1	2	Zentralsgelenkshalsrahmen	Gummi	0	Rost	1
620	3	3.75	2	0	2	1	2	0	136	108	2019	winter	10	SIM	8	opt	0	0	0	0	0	1	Halsband_Kette	Gummi	0	Rost	1
582	3	3	2	1	1	2	2	0	168	100	2018	autumn	10	SIM	161	under	0	0	0	0	0	2	Halsband_Kette	Gummi	0	Rost	2
77	3	2.75	2	0	1	1	1	0	178	100.5	2017	spring	20	BS	450	under	0	0	0	0	0	1	Zentralsgelenkshalsrahmen	Gummi	0	Rost	1
153	2	2	2	0	2	3	1	0	139	107	2017	summer	21	H	116	under	1	1	0	1	0	3	Zentralsgelenkshalsrahmen	Gummi	0	Rost	1
350	1	2.75		0	2	1	1	0	165	95	2018	spring	42	other	461	under	1	0	0	0	0	1	Grabner	Beton	1	Beton	1
350	1	3		0	1	2	1	0	165	95	2018	spring	42	other	75	under	1	0	0	0	0	2	Grabner	Beton	1	Beton	1
350	1	3.25		0	2	2	1	0	165	95	2018	spring	42	other	61	opt	1	0	0	0	0	2	Grabner	Beton	1	Beton	1
350	1	3.5	1	0	2	1	1	0	165	95	2018	spring	42	other	157	opt	1	0	0	0	0	1	Grabner	Beton	1	Beton	1
350	1	3	1	0	2	1	1	0	165	95	2018	spring	42	other	156	under	1	0	0	0	0	1	Grabner	Beton	1	Beton	1
350	1	3.5	2	0	1	1	1	0	165	95	2018	spring	42	other	160	opt	1	0	0	0	0	1	Grabner	Beton	1	Beton	1
350	1	3.5	2	0	1	1	1	0	165	95	2018	spring	42	other	161	opt	1	0	0	0	0	1	Grabner	Beton	1	Beton	1
350	1	2.75		0	1	1	1	0	165	95	2018	spring	42	other	52	under	1	0	0	0	0	1	Grabner	Beton	1	Beton	1
350	1	2.75		0	1	1	1	0	165	95	2018	spring	42	other	54	under	1	0	0	0	0	1	Grabner	Beton	1	Beton	1
238	3	3.75	2	0	1	2	1	0	151.5	98	2017	autumn	26	SIM	28	opt	0	0	0	0	0	2	Grabner	Gummi	0	Rost	1
10	3	2.75	4	0	1	3	2	0	158.5	100	2016	winter	37	BS	64	opt	1	0	0	0	0	3	Zentralsgelenkshalsrahmen	Gummi	0	Rost	2
238	3	3.5		0	3	2	1	0	151.5	98	2017	autumn	26	SIM	47	opt	0	0	0	0	0	2	Grabner	Gummi	0	Rost	1
238	3	3.5	2	0	2	1	1	0	151.5	98	2017	autumn	26	SIM	336	under	0	0	0	0	1	1	Grabner	Gummi	0	Rost	1
238	3	4.25		0	2	1	1	0	151.5	98	2017	autumn	26	SIM	319	opt	0	0	0	0	0	1	Grabner	Gummi	0	Rost	1
238	3	3.5	2	0	2	1	1	0	151.5	98	2017	autumn	26	SIM	308	under	0	0	0	0	0	1	Grabner	Gummi	0	Rost	1
238	3	4	2	0	2	1	1	0	151.5	98	2017	autumn	26	SIM	340	opt	0	0	0	0	0	1	Grabner	Gummi	0	Rost	1
238	3	3.75	2	0	3	1	1	0	151.5	98	2017	autumn	26	SIM	256	opt	0	0	0	0	0	1	Grabner	Gummi	0	Rost	1
238	3	3.75	2	0	2	1	1	0	151.5	98	2017	autumn	26	SIM	281	opt	0	0	0	0	0	1	Grabner	Gummi	0	Rost	1
238	3	3.75	3	0	2	1	1	0	151.5	98	2017	autumn	26	SIM	358	opt	0	0	0	0	0	1	Grabner	Gummi	0	Rost	1
30	3	3	2	0	1	2	1	0	161	118	2017	winter	21	SIM	139	under	0	0	0	0	0	2	Grabner	Gummi	0	Rost	0
49	3	3.75	2	0	1	2	2	0	174.5	96.5	2017	winter	31	SIM	314	opt	1	0	0	0	1	2	Grabner	Gummi	0	Beton	1
590	3	2.5	3	0	1	1	1	0	168	100	2018	autumn	26	SIM	235	under	0	0	0	0	1	1	Halsband_Kette	Gummi	0	Rost	1
589	3	4	3	0	1	3	1	0	173	102	2018	winter	23	SIM	0	opt	0	0	0	0	0	3	Grabner	Gummi	0	Rost	1
589	3	3	2	1	2	4	1	0	173	102	2018	winter	23	SIM	42	under	0	0	0	0	1	3	Grabner	Gummi	0	Rost	1
210	3	3.5	2	0	1	2	1	1	177	99	2017	summer	39	BS	164	over	1	0	0	0	0	2	Halsband_Kette	Gummi	0	Rost	2
580	1	3	1	0	1	1	1	0	143	100.5	2019	winter	39	H	154	opt	1	0	0	0	0	1	Zentralsgelenkshalsrahmen	Gummi	0	Rost	2
692	3	2.5	2	1	2	2	1	0	149	101	2019	spring	29	SIM	95	under	0	0	0	0	0	2	Grabner	Beton	0	Rost	1
114	3	4	3	0	2	2	2	0	179	109	2017	spring	17	BS	472	over	1	1	0	0	0	2	Sonstiges	Gummi	0	Rost	2
663	3	4.25	2	0	1	3	1	0	160	103.5	2019	spring	25	SIM	290	opt	0	0	0	0	0	3	Sonstiges	Gummi	0	Rost	0
663	3	3.75		0	1	3	1	0	160	103.5	2019	spring	25	SIM	308	opt	0	0	0	0	0	3	Sonstiges	Gummi	0	Rost	0
663	3	4.25	2	0	1	3	1	0	160	103.5	2019	spring	25	SIM	281	opt	0	0	0	0	1	3	Sonstiges	Gummi	0	Rost	0
81	3	4.25	2	0	3	2	1	0	155.5	100.5	2017	spring	25	SIM	255	opt	0	0	0	0	0	2	Grabner	Gummi	0	Rost	2
81	3	3.75	3	0	3	2	1	0	155.5	100.5	2017	spring	25	SIM	103	opt	0	0	0	0	0	2	Grabner	Gummi	0	Rost	2
663	3	4.5		0	1	2	1	0	160	103.5	2019	spring	25	SIM	426	over	0	0	0	0	0	2	Sonstiges	Gummi	0	Rost	0
81	3	3.75	3	0	3	1	1	0	155.5	100.5	2017	spring	25	SIM	102	opt	0	0	0	0	0	1	Grabner	Gummi	0	Rost	2
81	3	3.75	4	1	2	1	1	0	155.5	100.5	2017	spring	25	SIM	313	opt	0	0	0	0	0	1	Grabner	Gummi	0	Rost	2
693	3	3.5	2	0	1	5	2	0	152	105	2019	spring	9	SIM	136	opt	0	0	0	0	0	3	Grabner	Gummi	0	Rost	0
693	3	3.5	2	0	2	4	2	0	152	105	2019	spring	9	SIM	48	opt	0	0	0	0	0	3	Grabner	Gummi	0	Rost	0
693	3	4	2	0	2	3	2	0	152	105	2019	spring	9	SIM	202	opt	0	0	0	0	0	3	Grabner	Gummi	0	Rost	0
764	3	3.75	2	0	1	4	1	0	175	102.5	2019	summer	39	SIM	311	opt	1	0	0	0	0	3	Sonstiges	Gummi	0	Rost	1
701	1	2.75	2	0	1	3	1	0	157	104	2019	spring	20	H	52	opt	1	0	0	0	1	3	Grabner	Gummi	0	Rost	2
701	1	3	2	0	1	2	1	0	157	104	2019	spring	20	H	146	opt	1	0	0	0	0	2	Grabner	Gummi	0	Rost	2
210	3	3.75	2	0	1	1	1	1	177	99	2017	summer	39	BS	1063	opt	1	0	0	0	0	1	Halsband_Kette	Gummi	0	Rost	2
715	2	2.25	2	1	1	3	1	0	175	106	2019	summer	36	SIM	254	under	0	1	0	0	1	3	Grabner	Gummi	0	Beton	1
131	3	3.75	2	0	1	1	1	1	177	103	2017	spring	61	SIM	250	opt	1	1	0	0	0	1	Sonstiges	Gummi	0	Rost	0
131	3	3.75	2	0	1	1	1	1	177	103	2017	spring	61	SIM	222	opt	1	1	0	0	0	1	Sonstiges	Gummi	0	Rost	0
131	3	3.75		0	1	1	1	1	177	103	2017	spring	61	SIM	221	opt	1	1	0	0	0	1	Sonstiges	Gummi	0	Rost	0
538	3	3.25		0	1	4	1	1	158	95	2018	autumn	13	SIM	61	opt	1	1	0	0	0	3	Zentralsgelenkshalsrahmen	Gummi	0	Beton	0
131	3	3.75	2	0	1	1	1	1	177	103	2017	spring	61	SIM	191	opt	1	1	0	0	0	1	Sonstiges	Gummi	0	Rost	0
538	3	4	2	1	2	3	1	1	158	95	2018	autumn	13	SIM	119	over	1	1	0	0	1	3	Zentralsgelenkshalsrahmen	Gummi	0	Beton	0
30	3	3.25		0	2	4	1	0	161	118	2017	winter	21	SIM	218	under	0	0	0	0	1	3	Grabner	Gummi	0	Rost	0
235	3	3.75		0	3	1	1	0	153	98	2017	autumn	65	SIM	115	opt	0	0	0	0	0	1	Grabner	Gummi	0	Rost	0
235	3	3		0	2	1	1	0	153	98	2017	autumn	65	SIM	192	under	0	0	0	0	0	1	Grabner	Gummi	0	Rost	0
235	3	4	2	0	2	1	1	0	153	98	2017	autumn	65	SIM	181	over	0	0	0	0	0	1	Grabner	Gummi	0	Rost	0
235	3	3.5	2	0	2	1	1	0	153	98	2017	autumn	65	SIM	65	opt	0	0	0	0	0	1	Grabner	Gummi	0	Rost	0
235	3	3.75		0	3	1	1	0	153	98	2017	autumn	65	SIM	28	opt	0	0	0	0	0	1	Grabner	Gummi	0	Rost	0
235	3	4		0	2	1	1	0	153	98	2017	autumn	65	SIM	28	opt	0	0	0	0	0	1	Grabner	Gummi	0	Rost	0
235	3	4.75		0	2	1	1	0	153	98	2017	autumn	65	SIM	4	over	0	0	0	0	0	1	Grabner	Beton	0	Rost	1
241	3	4	4	0	1	0	2	0	167.5	110	2017	autumn	28	SIM	381	opt	1	0	0	0	0	1	Grabner	Gummi	0	Rost	1
241	3	3.5	2	1	2	1	2	0	167.5	110	2017	autumn	28	SIM	180	opt	1	0	0	0	0	1	Grabner	Gummi	0	Rost	1
241	3	3.5	4	0	1	1	2	0	167.5	110	2017	autumn	28	SIM	386	under	1	0	0	0	0	1	Grabner	Gummi	0	Rost	1
241	3	3.5	5	0	2	1	2	0	167.5	110	2017	autumn	28	SIM	228	opt	1	0	0	0	1	1	Grabner	Gummi	0	Rost	1
556	3	3.75	1	0	1	1	1	1	226	110	2018	autumn	27	SIM	416	opt	1	0	0	0	0	1	Halsband_Kette	Beton	0	Beton	1
241	3	3.5		0	2	1	2	0	167.5	110	2017	autumn	28	SIM	33	opt	1	0	0	0	0	1	Grabner	Gummi	0	Rost	1
668	2	1.75	1	0	1	3	1	1	198	105	2019	spring	7	other	72	under	1	0	0	0	0	3	Grabner	Beton	0	Beton	2
668	2	4.25	1	0	1	2	1	1	198	105	2019	spring	7	other	729	opt	1	0	0	0	0	2	Grabner	Beton	0	Beton	2
363	3	3.75	2	0	1	2	2	0	170	100	2018	spring	54	SIM	177	opt	1	0	0	0	0	2	Zentralsgelenkshalsrahmen	Gummi	0	Beton	1
590	3	4	1	0	1	1	1	0	168	100	2018	autumn	26	SIM	154	over	0	0	0	0	0	1	Halsband_Kette	Gummi	0	Rost	1
241	3	4.25		0	1	3	2	0	167.5	110	2017	autumn	28	SIM	23	opt	1	0	0	0	0	3	Grabner	Gummi	0	Rost	1
739	3	4.75	2	0	1	4	1	0	147	100	2019	summer	31	SIM	466	over	0	0	0	0	0	3	Grabner	Gummi	0	Rost	2
739	3	4	2	0	2	5	1	0	147	100	2019	summer	31	SIM	195	over	0	0	0	0	0	3	Grabner	Gummi	0	Rost	1
363	3	4	2	0	1	3	2	0	170	100	2018	spring	54	SIM	8	opt	1	0	0	0	0	3	Zentralsgelenkshalsrahmen	Gummi	0	Beton	1
363	3	3.75	2	0	1	3	2	0	170	100	2018	spring	54	SIM	46	opt	1	0	0	0	0	3	Zentralsgelenkshalsrahmen	Gummi	0	Beton	1
363	3	3.5	3	0	1	2	2	0	170	100	2018	spring	54	SIM	75	opt	1	0	0	0	0	2	Zentralsgelenkshalsrahmen	Gummi	0	Beton	1
692	3	2.5	2	0	3	5	1	0	149	101	2019	spring	29	SIM	74	under	0	0	0	0	1	3	Grabner	Beton	0	Rost	1
647	3	3.75	2	0	2	3	2	0	167.5	97	2019	winter	28	SIM	272	opt	0	0	0	0	0	3	Grabner	Gummi	0	Rost	1
692	3	3.5	2	0	2	5	1	0	149	101	2019	spring	29	SIM	65	opt	0	0	0	0	0	3	Grabner	Beton	0	Rost	1
375	3	3.25	1	0	1	6	1	0	170	91	2018	spring	45	SIM	182	opt	0	0	0	0	0	3	Grabner	Gummi	0	Rost	1
657	1	3	1	0	1	3	2	0	163	100	2019	spring	13	H	217	opt	1	0	0	0	0	3	Sonstiges	Beton	0	Beton	1
657	1	3.5	1	0	1	3	2	0	163	100	2019	spring	13	H	303	opt	1	0	0	0	0	3	Sonstiges	Beton	0	Beton	1
153	2	3.5	2	0	1	4	1	0	139	107	2017	summer	21	H	24	opt	1	1	0	1	0	3	Zentralsgelenkshalsrahmen	Gummi	0	Rost	1
315	3	4	1	0	1	1	2	0	159	95	2018	winter	21	SIM	21	opt	0	0	0	0	0	1	Grabner	Gummi	0	Rost	1
622	3	3.75	2	0	1	1	2	0	222	108	2019	winter	11	SIM	65	opt	0	0	0	0	0	1	Halsband_Kette	Beton	0	Beton	1
622	3	3.5		0	2	1	2	0	222	108	2019	winter	11	SIM	63	opt	0	0	0	0	0	1	Halsband_Kette	Beton	0	Beton	1
10	3	3.25	2	0	1	2	2	0	158.5	100	2016	winter	37	BS	169	opt	1	0	0	0	1	2	Zentralsgelenkshalsrahmen	Gummi	0	Rost	2
10	3	3.25	2	0	1	2	2	0	158.5	100	2016	winter	37	BS	171	opt	1	0	0	0	0	2	Zentralsgelenkshalsrahmen	Gummi	0	Rost	2
10	3	2.5	5	0	1	2	2	0	158.5	100	2016	winter	37	BS	243	under	1	0	0	0	1	2	Zentralsgelenkshalsrahmen	Gummi	0	Rost	2
190	3	4	2	0	1	3	2	0	165.5	106.5	2017	summer	17	SIM	351	opt	1	0	0	0	0	3	Grabner	Gummi	0	Rost	1
10	3	3	2	0	1	2	2	0	158.5	100	2016	winter	37	BS	73	opt	1	0	0	0	0	2	Zentralsgelenkshalsrahmen	Gummi	0	Rost	2
10	3	3.5	2	0	1	1	2	0	158.5	100	2016	winter	37	BS	0	opt	1	0	0	0	0	1	Zentralsgelenkshalsrahmen	Gummi	0	Rost	2
10	3	3	2	0	1	2	2	0	158.5	100	2016	winter	37	BS	132	opt	1	0	0	0	0	2	Zentralsgelenkshalsrahmen	Gummi	0	Rost	2
10	3	3.5	4	0	1	1	2	0	158.5	100	2016	winter	37	BS	247	opt	1	0	0	0	0	1	Zentralsgelenkshalsrahmen	Gummi	0	Rost	2
10	3	3	4	0	1	2	2	0	158.5	100	2016	winter	37	BS	300	under	1	0	0	0	0	2	Zentralsgelenkshalsrahmen	Gummi	0	Rost	2
131	3	4.5	3	0	1	9	1	1	177	103	2017	spring	61	SIM	328	over	1	1	0	0	1	3	Sonstiges	Gummi	0	Rost	0
126	3	5	3	0	1	6	1	0	178	105.5	2017	spring	41	SIM	66	over	1	0	0	0	1	3	Grabner	Gummi	0	Beton	1
182	3	2.75	3	0	1	4	2	0	163	99	2017	summer	7	BS	75	opt	1	0	0	0	0	3	Zentralsgelenkshalsrahmen	Gummi	0	Beton	2
182	3	3.25	2	1	1	2	2	0	163	99	2017	summer	7	SIM	165	opt	1	0	0	0	0	2	Zentralsgelenkshalsrahmen	Gummi	0	Beton	2
182	3	2.5	3	0	1	4	2	0	163	99	2017	summer	7	BS	57		1	0	0	0	0	3	Zentralsgelenkshalsrahmen	Gummi	0	Beton	2
368	3	4.25	1	0	1	5	1	0	240	110	2018	spring	34	SIM	300	opt	1	0	0	0	0	3	Sonstiges	Beton	0	Beton	1
149	3	3.5	5	0	2	1	1	0	159	105	2017	summer	20	SIM	90	opt	0	0	0	1	0	1	Grabner	Gummi	0	Rost	2
149	3	4.25	5	0	2	0	1	0	159	105	2017	summer	20	SIM			0	0	0	0	0	1	Grabner	Gummi	0	Rost	2
149	3	4	2	0	2	1	1	0	159	105	2017	summer	20	SIM	5	opt	0	0	0	0	0	1	Grabner	Gummi	0	Rost	2
310	3	2.75		1	2	1	1	0	165	102	2018	winter	24	SIM	71	under	0	0	0	0	0	1	Grabner	Gummi	0	Rost	1
693	3	3.5	2	0	2	2	2	0	152	105	2019	spring	9	SIM	197	opt	0	0	0	0	0	2	Grabner	Gummi	0	Rost	0
693	3	3.75	2	0	1	2	2	0	152	105	2019	spring	9	SIM	81	opt	0	0	0	0	0	2	Grabner	Gummi	0	Rost	0
693	3	3.75	2	0	1	2	2	0	152	105	2019	spring	9	SIM	159	opt	0	0	0	0	0	2	Grabner	Gummi	0	Rost	0
52	3	4.25	2	0	2	2	1	0	156	99	2017	winter	30	SIM	28	opt	0	0	0	0	1	2	Grabner	Gummi	0	Rost	2
686	3	4.25	2	0	1	5	1	0	240.5	131.5	2019	spring	20	SIM	117	over	1	0	0	0	0	3	Sonstiges	Gummi	0	Beton	1
590	3	3.5	2	0	1	2	1	0	168	100	2018	autumn	26	SIM	159	opt	0	0	0	0	0	2	Halsband_Kette	Gummi	0	Rost	1
663	3	4	2	0	1	6	1	0	160	103.5	2019	spring	25	SIM	7	opt	0	0	0	0	0	3	Sonstiges	Gummi	0	Rost	0
663	3	3.25	2	1	1	5	1	0	160	103.5	2019	spring	25	SIM	118	opt	0	0	0	0	0	3	Sonstiges	Gummi	0	Rost	0
663	3	3.75	2	0	1	4	1	0	160	103.5	2019	spring	25	SIM	66	opt	0	0	0	0	1	3	Sonstiges	Gummi	0	Rost	0
663	3	3.75	2	0	1	5	1	0	160	103.5	2019	spring	25	SIM	66	opt	0	0	0	0	1	3	Sonstiges	Gummi	0	Rost	0
131	3	3.75	2	0	1	5	1	1	177	103	2017	spring	61	SIM	11	opt	1	1	0	0	0	3	Sonstiges	Gummi	0	Rost	0
131	3	4.25	5	0	1	4	1	1	177	103	2017	spring	61	SIM	409	opt	1	1	0	0	0	3	Sonstiges	Gummi	0	Rost	0
131	3	4.25	2	0	1	5	1	1	177	103	2017	spring	61	SIM	96	over	1	1	0	0	0	3	Sonstiges	Gummi	0	Rost	0
715	2	3.75	2	0	1	4	1	0	175	106	2019	summer	36	SIM	154	opt	0	1	0	0	0	3	Grabner	Gummi	0	Beton	1
618	3	3.5	2	0	1	5	2	1	162	103	2019	winter	12	SIM	196	opt	1	1	0	0	0	3	Zentralsgelenkshalsrahmen	Gummi	0	Rost	2
580	1	2.75	2	0	1	3	1	0	143	100.5	2019	winter	39	H	189	opt	1	0	0	0	0	3	Zentralsgelenkshalsrahmen	Gummi	0	Rost	2
580	1	2.25	4	0	1	2	1	0	143	100.5	2019	winter	39	H	56	under	1	0	1	0	0	2	Grabner	Gummi	0	Rost	2
580	1	2.75	1	0	1	3	1	0	143	100.5	2019	winter	39	H	257		1	0	0	0	1	3	Grabner	Gummi	0	Rost	2
580	1	3	2	0	2	2	1	0	143	100.5	2019	winter	39	other	324	under	1	0	0	1	0	2	Grabner	Beton	0	Beton	1
580	1	3.25	3	0	1	2	1	0	143	100.5	2019	winter	39	H	425	opt	1	0	0	1	0	2	Zentralsgelenkshalsrahmen	Gummi	0	Rost	2
587	3	4	2	0	2	4	1	0	140	104	2018	autumn	22	SIM	314	opt	0	0	0	0	0	3	Grabner	Gummi	0	Rost	1
692	3	2.5	2	1	2	2	1	0	149	101	2019	spring	29	SIM	111	under	0	0	0	1	1	2	Grabner	Beton	0	Rost	1
692	3	3.75		0	2	2	1	0	149	101	2019	spring	29	SIM	56	opt	0	0	0	0	0	2	Grabner	Beton	0	Rost	1
692	3	3	4	1	2	2	1	0	149	101	2019	spring	29	SIM	29	under	0	0	0	0	1	2	Grabner	Beton	0	Rost	1
692	3	2.75		0	2	1	1	0	149	101	2019	spring	29	SIM	298	under	0	0	0	0	1	1	Grabner	Beton	0	Rost	1
692	3	3.75	4	1	2	1	1	0	149	101	2019	spring	29	SIM	276	opt	0	0	0	0	1	1	Grabner	Beton	0	Rost	1
692	3	3.5	2	1	2	1	1	0	149	101	2019	spring	29	SIM	295	opt	0	0	0	0	0	1	Grabner	Beton	0	Rost	1
692	3	3.75	2	1	1	1	1	0	149	101	2019	spring	29	SIM	323	opt	0	0	0	0	0	1	Grabner	Beton	0	Rost	1
692	3	3.5	3	0	1	1	1	0	149	101	2019	spring	29	SIM	154	opt	0	0	0	0	0	1	Grabner	Beton	0	Rost	1
692	3	3.5		0	2	1	1	0	149	101	2019	spring	29	SIM	322	under	0	0	0	0	0	1	Grabner	Beton	0	Rost	1
692	3	4	1	0	1	1	1	0	149	101	2019	spring	29	SIM	191	over	0	0	0	0	0	1	Grabner	Beton	0	Rost	1
692	3	4	2	1	3	1	1	0	149	101	2019	spring	29	SIM	270	opt	0	0	0	0	0	1	Grabner	Beton	0	Rost	1
692	3	4	2	0	2	1	1	0	149	101	2019	spring	29	SIM	255	opt	0	0	0	0	0	1	Grabner	Beton	0	Rost	1
692	3	3.75		0	1	1	1	0	149	101	2019	spring	29	SIM	167	opt	0	0	0	0	0	1	Grabner	Beton	0	Rost	1
692	3	3.25	1	0	1	1	1	0	149	101	2019	spring	29	SIM	175	opt	0	0	0	0	0	1	Grabner	Beton	0	Rost	1
692	3	3.25		0	3	1	1	0	149	101	2019	spring	29	SIM	57	opt	0	0	0	0	0	1	Grabner	Beton	0	Rost	1
692	3	3.5	3	1	1	1	1	0	149	101	2019	spring	29	SIM	100	opt	0	0	0	0	0	1	Grabner	Beton	0	Rost	1
692	3	3.75		0	2	1	1	0	149	101	2019	spring	29	SIM	32	opt	0	0	0	0	0	1	Grabner	Beton	0	Rost	1
692	3	4.25	4	0	3	1	1	0	149	101	2019	spring	29	SIM	67	over	0	0	0	0	0	1	Grabner	Beton	0	Rost	1
504	1	3	3	1	1	5	1	0	170	104	2018	summer	45	H	460	under	1	0	0	0	1	3	Zentralsgelenkshalsrahmen	Gummi	0	Rost	1
580	1	3	3	0	2	7	1	0	143	100.5	2019	winter	39	H	70	opt	1	0	0	0	1	3	Grabner	Gummi	0	Rost	2
166	3	4.75	4	0	3	5	1	0	151.5	103.5	2017	summer	27	SIM	248	over	0	0	0	0	1	3	Grabner	Gummi	0	Rost	2
363	3	3.75	2	0	1	5	2	0	170	100	2018	spring	54	SIM	239	opt	1	0	0	0	0	3	Zentralsgelenkshalsrahmen	Gummi	0	Beton	1
363	3	4.25	2	0	1	4	2	0	170	100	2018	spring	54	SIM	442	opt	1	0	0	0	0	3	Zentralsgelenkshalsrahmen	Gummi	0	Beton	1
77	3	2.25		0	2	1	1	0	178	100.5	2017	spring	20	BS	147	under	0	0	0	0	0	1	Sonstiges	Beton	0	Beton	1
594	3	3	2	0	2	6	1	0	169	102	2018	winter	24	SIM	357	under	0	0	0	0	1	3	Grabner	Gummi	0	Rost	2
121	3	4.75	2	0	2	6	2	0	157	100	2017	spring	27	SIM	169	over	0	0	0	0	0	3	Grabner	Gummi	0	Rost	2
121	3	5	2	0	3	6	2	0	157	100	2017	spring	27	SIM	270	over	0	0	0	0	1	3	Grabner	Gummi	0	Rost	2
587	3	4.25	2	0	2	6	1	0	140	104	2018	autumn	22	SIM	220	opt	0	0	0	0	1	3	Grabner	Gummi	0	Rost	1
262	3	4	2	0	1	6	1	0	164	100	2017	autumn	92	SIM	195	over	1	0	0	1	0	3	Halsband_Kette	Gummi	0	Rost	1
262	3	3.5	4	1	1	6	1	0	164	100	2017	autumn	92	SIM	70	opt	1	0	0	0	0	3	Halsband_Kette	Gummi	0	Rost	1
262	3	3.75	2	0	2	5	1	0	164	100	2017	autumn	92	SIM	349	opt	1	0	0	1	0	3	Halsband_Kette	Gummi	0	Rost	1
126	3	4	2	0	1	4	1	0	178	105.5	2017	spring	41	SIM	66	opt	1	0	0	0	1	3	Grabner	Gummi	0	Beton	1
423	3	3.5	2	0	2	4	1	0	162	98.5	2018	spring	22	SIM	54	opt	0	0	0	0	1	3	Grabner	Beton	0	Beton	0
686	3	3.75	2	0	1	6	1	0	240.5	131.5	2019	spring	20	SIM	183	opt	1	0	0	0	1	3	Sonstiges	Gummi	0	Beton	1
423	3	3.5	3	0	2	3	1	0	162	98.5	2018	spring	22	SIM	104	opt	0	0	0	1	0	3	Grabner	Beton	0	Beton	0
423	3	3.25	2	0	2	3	1	0	162	98.5	2018	spring	22	SIM	110	opt	0	0	0	0	0	3	Grabner	Beton	0	Beton	0
423	3	3.5	2	0	2	2	1	0	162	98.5	2018	spring	22	SIM	229	opt	0	0	1	1	0	2	Grabner	Beton	0	Beton	0
423	3	4	2	0	2	2	1	0	162	98.5	2018	spring	22	SIM	137	over	0	0	0	0	0	2	Grabner	Beton	0	Beton	0
423	3	3.75	5	0	2	2	1	0	162	98.5	2018	spring	22	SIM	421	opt	0	0	0	1	0	2	Grabner	Beton	0	Beton	0
747	3	3.75	2	0	1	2	1	0	157	100	2019	summer	42	SIM	69	opt	0	0	0	0	0	2	Sonstiges	Gummi	0	Rost	2
747	3	3.75	2	0	1	2	1	0	157	100	2019	summer	42	SIM	311	opt	0	0	1	0	0	2	Sonstiges	Gummi	0	Rost	2
747	3	4		0	1	2	1	0	157	100	2019	summer	42	SIM	298	opt	0	0	0	0	0	2	Sonstiges	Gummi	0	Rost	2
747	3	4	2	0	1	2	1	0	157	100	2019	summer	42	SIM	307	opt	0	0	0	0	0	2	Sonstiges	Gummi	0	Rost	2
747	3	3.75	4	1	1	2	1	0	157	100	2019	summer	42	SIM	196	opt	0	0	0	0	0	2	Sonstiges	Gummi	0	Rost	2
747	3	3.75	2	0	1	2	1	0	157	100	2019	summer	42	SIM	197	opt	0	0	1	0	0	2	Sonstiges	Gummi	0	Rost	2
747	3	3.75	4	0	1	2	1	0	157	100	2019	summer	42	SIM	143	opt	0	0	0	0	0	2	Sonstiges	Gummi	0	Rost	2
747	3	3.25	2	0	1	1	1	0	157	100	2019	summer	42	SIM	44	opt	0	0	1	0	0	1	Sonstiges	Gummi	0	Rost	2
747	3	3.75	2	0	1	1	1	0	157	100	2019	summer	42	SIM	467	opt	0	0	0	0	1	1	Sonstiges	Gummi	0	Rost	2
747	3	3.75		0	1	2	1	0	157	100	2019	summer	42	SIM	106	opt	0	0	0	0	0	2	Sonstiges	Gummi	0	Rost	2
747	3	4.25		0	1	1	1	0	157	100	2019	summer	42	SIM	248	opt	0	0	0	0	0	1	Sonstiges	Gummi	0	Rost	2
747	3	4.25	2	1	1	1	1	0	157	100	2019	summer	42	SIM	319	opt	0	0	0	0	1	1	Sonstiges	Gummi	0	Rost	2
747	3	3.75	3	0	1	1	1	0	157	100	2019	summer	42	SIM	0	opt	0	0	0	0	0	1	Sonstiges	Gummi	0	Rost	2
77	3	1.75	3	0	1	2	1	0	178	100.5	2017	spring	20	H	208	under	0	0	0	0	1	2	Zentralsgelenkshalsrahmen	Gummi	0	Rost	1
688	3	3.75	2	0	1	4	2	0	213.5	105	2019	spring	14	SIM	208	opt	0	0	0	0	0	3	Halsband_Kette	Beton	0	Beton	1
126	3	4.25	2	0	1	6	1	0	178	105.5	2017	spring	41	SIM	179	over	1	0	0	0	0	3	Grabner	Gummi	0	Beton	1
686	3	4	2	0	1	6	1	0	240.5	131.5	2019	spring	20	SIM	1063	opt	1	0	0	0	1	3	Sonstiges	Gummi	0	Beton	1
121	3	4.75	3	0	1	3	2	0	157	100	2017	spring	27	SIM	356	over	0	0	0	0	0	3	Grabner	Gummi	0	Rost	2
121	3	4.25	2	0	1	3	2	0	157	100	2017	spring	27	SIM	300	opt	0	0	0	0	0	3	Grabner	Gummi	0	Rost	2
121	3	4.5	2	0	2	3	2	0	157	100	2017	spring	27	SIM	156	over	0	0	0	0	0	3	Grabner	Gummi	0	Rost	2
171	3	3.5	4	0	2	4	1	0	158	97	2017	summer	34	SIM	235	opt	0	0	0	0	1	3	Grabner	Beton	0	Rost	1
688	3	2.75	2	0	1	1	2	0	213.5	105	2019	spring	14	SIM	115	under	0	0	0	0	0	1	Halsband_Kette	Beton	0	Beton	1
490	3	4	2	0	2	0	2	0	143	100	2018	summer	7	SIM			0	0	0	0	0	1	Grabner	Gummi	0	Rost	1
382	3	4	2	0	2	6	1	0	166	102	2018	spring	37	SIM	40	opt	0	0	0	0	1	3	Grabner	Gummi	0	Rost	1
52	3	3.5	3	0	2	2	1	0	156	99	2017	winter	30	SIM	209	opt	0	0	0	0	1	2	Grabner	Gummi	0	Rost	2
121	3	3.25	2	0	2	5	2	0	157	100	2017	spring	27	SIM	177	opt	0	0	1	0	1	3	Grabner	Gummi	0	Rost	2
121	3	3	2	1	2	5	2	0	157	100	2017	spring	27	SIM	23	under	0	0	1	0	1	3	Grabner	Gummi	0	Rost	2
121	3	4.5	4	0	2	4	2	0	157	100	2017	spring	27	SIM	13	over	0	0	0	0	0	3	Grabner	Gummi	0	Rost	2
114	3	3.25	3	0	2	3	2	0	179	109	2017	spring	17	BS	724	opt	1	1	0	0	1	3	Sonstiges	Gummi	0	Rost	2
745	3	3.75	2	0	1	2	1	0	235	109	2019	summer	30	SIM	469	opt	1	0	0	0	0	2	Sonstiges	Beton	0	Beton	1
745	3	3.5		0	1	2	1	0	235	109	2019	summer	30	SIM	160	opt	1	0	0	0	0	2	Sonstiges	Beton	0	Beton	1
745	3	3.75	2	0	1	3	1	0	235	109	2019	summer	30	SIM	160	opt	1	0	0	0	1	3	Sonstiges	Beton	0	Beton	1
745	3	4	1	0	1	3	1	0	235	109	2019	summer	30	SIM	51	opt	1	0	0	0	0	3	Sonstiges	Beton	0	Beton	1
745	3	3.5	2	0	1	3	1	0	235	109	2019	summer	30	SIM	144	opt	1	0	0	0	0	3	Sonstiges	Beton	0	Beton	1
745	3	4	2	0	1	2	1	0	235	109	2019	summer	30	SIM	374	opt	1	0	0	0	0	2	Sonstiges	Beton	0	Beton	1
745	3	3.75	2	0	1	2	1	0	235	109	2019	summer	30	SIM	212	opt	1	0	0	0	0	2	Sonstiges	Beton	0	Beton	1
131	3	4	3	0	1	6	1	1	177	103	2017	spring	61	SIM	359	opt	1	1	0	0	0	3	Sonstiges	Gummi	0	Rost	0
368	3	3.75	2	0	1	1	1	0	240	110	2018	spring	34	SIM	8	opt	1	0	0	0	0	1	Sonstiges	Beton	0	Beton	1
368	3	3.25	2	0	1	1	1	0	240	110	2018	spring	34	SIM	156	opt	1	0	0	0	0	1	Sonstiges	Beton	0	Beton	1
368	3	3.75	2	0	1	1	1	0	240	110	2018	spring	34	SIM	139	opt	1	0	0	0	0	1	Sonstiges	Beton	0	Beton	1
520	1	3	2	0	1	6	1	0	164	115	2018	autumn	28	H	227	opt	1	0	0	0	0	3	Grabner	Gummi	0	Rost	2
60	3	3.75	2	0	2	2	2	0	162	99	2017	winter	16	SIM	260	opt	0	0	0	0	0	2	Grabner	Gummi	0	Rost	0
60	3	2.25		0	3	3	2	0	162	99	2017	winter	16	SIM	38	under	0	0	0	0	0	3	Grabner	Gummi	0	Rost	0
60	3	3.75		0	2	2	2	0	162	99	2017	winter	16	SIM	142	opt	0	0	0	0	1	2	Grabner	Gummi	0	Rost	0
60	3	3.75	2	0	1	1	2	0	162	99	2017	winter	16	SIM	393	opt	0	0	0	0	0	1	Grabner	Gummi	0	Rost	0
714	3	3.5	2	0	2	3	2	0	151	103	2019	spring	24	SIM	103	opt	0	0	0	0	0	3	Grabner	Gummi	0	Rost	1
714	3	4.25	2	0	1	3	2	0	151	103	2019	spring	24	SIM	266	opt	0	0	0	0	0	3	Grabner	Gummi	0	Rost	1
714	3	4	2	0	2	3	2	0	151	103	2019	spring	24	SIM	332	opt	0	0	0	0	1	3	Grabner	Gummi	0	Rost	1
714	3	3.75	2	0	1	3	2	0	151	103	2019	spring	24	SIM	196	opt	0	0	0	1	0	3	Grabner	Gummi	0	Rost	1
556	3	3.75	1	0	1	3	1	1	226	110	2018	autumn	27	SIM	218	opt	1	0	0	0	0	3	Halsband_Kette	Beton	0	Beton	1
556	3	3.75	1	0	1	3	1	1	226	110	2018	autumn	27	SIM	366	opt	1	0	0	0	0	3	Halsband_Kette	Beton	0	Beton	1
556	3	3.5	1	0	1	3	1	1	226	110	2018	autumn	27	SIM	134	opt	1	0	0	0	0	3	Halsband_Kette	Beton	0	Beton	1
30	3	3.5	2	0	2	1	1	0	161	118	2017	winter	21	SIM	106	opt	0	0	0	0	0	1	Grabner	Gummi	0	Rost	0
556	3	3	1	0	1	3	1	1	226	110	2018	autumn	27	SIM	22	under	1	0	0	0	0	3	Halsband_Kette	Beton	0	Beton	1
556	3	3.75	1	0	1	2	1	1	226	110	2018	autumn	27	SIM	253	opt	1	0	0	0	0	2	Halsband_Kette	Beton	0	Beton	1
701	1	3.25	2	0	1	1	1	0	157	104	2019	spring	20	H	267	opt	1	0	0	1	1	1	Grabner	Gummi	0	Rost	2
235	3	3.75	3	0	3	6	1	0	153	98	2017	autumn	65	SIM	314	opt	0	0	0	0	0	3	Grabner	Gummi	0	Rost	0
235	3	3.75	2	0	2	4	1	0	153	98	2017	autumn	65	SIM	270	opt	0	0	0	0	1	3	Grabner	Gummi	0	Rost	0
688	3	3	2	0	3	3	2	0	213.5	105	2019	spring	14	SIM	329	under	0	0	0	0	0	3	Halsband_Kette	Beton	0	Beton	1
594	3	3.5	2	0	2	5	1	0	169	102	2018	winter	24	SIM	27	opt	0	0	0	0	0	3	Grabner	Gummi	0	Rost	2
210	3	3.5	1	0	1	1	1	1	177	99	2017	summer	39	BS	226	opt	1	0	0	0	0	1	Halsband_Kette	Gummi	0	Rost	2
473	3	4.5	3	0	1	5	1	0	167	101	2018	summer	52	SIM	316	over	0	0	0	0	1	3	Grabner	Gummi	0	Rost	2
473	3	4	2	0	1	6	1	0	167	101	2018	summer	52	SIM	136	over	0	0	0	0	0	3	Halsband_Kette	Gummi	0	Rost	1
235	3	3	5	1	3	4	1	0	153	98	2017	autumn	65	SIM	143	under	0	0	1	0	1	3	Grabner	Beton	0	Rost	1
235	3	4.75	2	0	3	3	1	0	153	98	2017	autumn	65	SIM	439	over	0	0	0	0	0	3	Grabner	Beton	0	Rost	1
235	3	4.25	1	0	3	4	1	0	153	98	2017	autumn	65	SIM	167	over	0	0	0	0	0	3	Grabner	Gummi	0	Rost	0
235	3	4.75	2	0	2	3	1	0	153	98	2017	autumn	65	SIM	392	over	0	0	0	0	0	3	Grabner	Gummi	0	Rost	0
235	3	4.25	2	0	2	4	1	0	153	98	2017	autumn	65	SIM	190	over	0	0	0	0	0	3	Grabner	Gummi	0	Rost	0
152	3	4	2	0	1	8	1	0	173.5	105	2017	summer	18	SIM	13	opt	1	0	0	0	0	3	Grabner	Gummi	0	Beton	2
235	3	3.25	2	0	3	3	1	0	153	98	2017	autumn	65	SIM	64	opt	0	0	0	0	0	3	Grabner	Gummi	0	Rost	0
235	3	3.25	3	0	2	4	1	0	153	98	2017	autumn	65	SIM	85	opt	0	0	0	0	0	3	Grabner	Gummi	0	Rost	0
235	3	4	2	0	3	4	1	0	153	98	2017	autumn	65	SIM	26	opt	0	0	0	0	1	3	Grabner	Beton	0	Rost	1
235	3	4.25	4	0	2	3	1	0	153	98	2017	autumn	65	SIM	345	opt	0	0	0	0	1	3	Grabner	Beton	0	Rost	1
235	3	3	3	1	2	3	1	0	153	98	2017	autumn	65	SIM	148	under	0	0	0	0	1	3	Grabner	Gummi	0	Rost	0
235	3	2.75	5	1	3	3	1	0	153	98	2017	autumn	65	SIM	129	under	0	0	0	0	1	3	Grabner	Gummi	0	Rost	0
235	3	3.5	5	1	2	3	1	0	153	98	2017	autumn	65	SIM	124	opt	0	0	0	0	1	3	Grabner	Gummi	0	Rost	0
235	3	3.75	2	0	2	3	1	0	153	98	2017	autumn	65	SIM	207	opt	0	0	0	0	0	3	Grabner	Gummi	0	Rost	0
126	3	4.5	5	0	1	2	1	0	178	105.5	2017	spring	41	SIM	249	over	1	0	0	0	1	2	Grabner	Gummi	0	Beton	1
126	3	3.5	5	0	1	2	1	0	178	105.5	2017	spring	41	SIM	249	opt	1	0	0	0	0	2	Grabner	Gummi	0	Beton	1
657	1	3.5	2	0	1	2	2	0	163	100	2019	spring	13	H	124	over	1	0	0	0	0	2	Sonstiges	Beton	0	Beton	1
657	1	3.25	1	0	1	2	2	0	163	100	2019	spring	13	other	255	under	1	0	0	0	0	2	Sonstiges	Beton	0	Beton	1
602	3	3.5	2	0	1	3		0	170	122	2018	winter	33	SIM	127	opt	1	0	0	0	0	3	Halsband_Kette	Gummi	0	Rost	2
602	3	3.75	2	0	1	3		0	170	122	2018	winter	33	SIM	234	opt	1	0	0	0	0	3	Halsband_Kette	Gummi	0	Rost	2
602	3	4	1	0	1	3		0	170	122	2018	winter	33	SIM	140	over	1	0	0	0	0	3	Halsband_Kette	Gummi	0	Rost	2
602	3	4	1	1	1	2		0	170	122	2018	winter	33	SIM	243	opt	1	0	0	0	0	2	Halsband_Kette	Gummi	0	Rost	2
602	3	4	2	0	1	2		0	170	122	2018	winter	33	SIM	214	opt	1	0	0	0	0	2	Halsband_Kette	Gummi	0	Rost	2
602	3	3.75	2	0	1	2		0	170	122	2018	winter	33	SIM	300	opt	1	0	0	0	0	2	Halsband_Kette	Gummi	0	Rost	2
30	3	3.5	2	0	2	7	1	0	161	118	2017	winter	21	SIM	103	opt	0	0	0	1	0	3	Grabner	Gummi	0	Rost	0
109	3	4.5	1	0	1	1	1	0	167	112	2017	spring	34	SIM	446	over	0	0	0	0	0	1	Grabner	Gummi	0	Rost	1
109	3	3.75	2	1	1	2	1	0	167	112	2017	spring	34	SIM	153	opt	0	0	0	0	1	2	Grabner	Gummi	0	Rost	1
109	3	3.75	1	1	1	1	1	0	167	112	2017	spring	34	SIM	153	opt	0	0	0	0	1	1	Grabner	Gummi	0	Rost	1
109	3	4	1	0	1	2	1	0	167	112	2017	spring	34	SIM	6	opt	0	0	0	0	0	2	Grabner	Gummi	0	Rost	1
109	3	3.75	2	0	2	1	1	0	167	112	2017	spring	34	SIM	214	opt	0	0	0	0	0	1	Grabner	Gummi	0	Rost	1
109	3	4	2	0	1	2	1	0	167	112	2017	spring	34	SIM	2	opt	0	0	0	0	1	2	Grabner	Gummi	0	Rost	1
109	3	4.25		0	2	1	1	0	167	112	2017	spring	34	SIM	348	opt	0	0	0	0	0	1	Grabner	Gummi	0	Rost	1
109	3	3.75	2	0	3	1	1	0	167	112	2017	spring	34	SIM	374	opt	0	0	0	0	0	1	Grabner	Gummi	0	Rost	1
620	3	3.75		0	1	2	2	0	136	108	2019	winter	10	SIM	118	opt	0	0	0	0	0	2	Halsband_Kette	Gummi	0	Rost	1
620	3	3.5	2	0	1	1	2	0	136	108	2019	winter	10	SIM	446	under	0	0	0	0	0	1	Halsband_Kette	Gummi	0	Rost	1
620	3	3.5	2	0	1	1	2	0	136	108	2019	winter	10	other	187	opt	0	0	0	0	0	1	Halsband_Kette	Gummi	0	Rost	1
109	3	4	2	0	2	1	1	0	167	112	2017	spring	34	SIM	286	opt	0	0	0	0	0	1	Grabner	Gummi	0	Rost	1
109	3	3.75		0	1	1	1	0	167	112	2017	spring	34	SIM	221	opt	0	0	0	1	0	1	Grabner	Gummi	0	Rost	1
77	3	2		0	2	1	1	0	178	100.5	2017	spring	20	BS	518	under	0	0	0	0	0	1	Sonstiges	Beton	0	Beton	1
77	3	2.25		0	2	1	1	0	178	100.5	2017	spring	20	BS	544	under	0	0	0	0	0	1	Sonstiges	Beton	0	Beton	1
77	3	2.25	2	0	1	1	1	0	178	100.5	2017	spring	20	BS	281	under	0	0	0	0	0	1	Zentralsgelenkshalsrahmen	Gummi	0	Rost	1
382	3	3.75	2	0	1	5	1	0	166	102	2018	spring	37	SIM	176	opt	0	0	0	0	1	3	Grabner	Gummi	0	Rost	1
52	3	3.25	2	0	2	1	1	0	156	99	2017	winter	30	SIM	296	under	0	0	0	0	1	1	Grabner	Gummi	0	Rost	2
590	3	4.5	3	0	1	4	1	0	168	100	2018	autumn	26	SIM	392	over	0	0	0	0	0	3	Grabner	Gummi	0	Rost	1
590	3	4.25	1	0	2	4	1	0	168	100	2018	autumn	26	SIM	406	opt	0	0	0	0	0	3	Grabner	Gummi	0	Rost	1
375	3	2.75	2	0	2	5	1	0	170	91	2018	spring	45	SIM	293	under	0	0	0	0	1	3	Grabner	Gummi	0	Rost	1
241	3	3.75		0	1	1	2	0	167.5	110	2017	autumn	28	SIM	32	opt	1	0	0	0	0	1	Grabner	Gummi	0	Rost	1
171	3	3.75		0	3	8	1	0	158	97	2017	summer	34	SIM	357	opt	0	0	0	1	1	3	Grabner	Beton	0	Rost	1
538	3	4.25	1	0	1	5	1	1	158	95	2018	autumn	13	SIM	791	opt	1	1	0	0	0	3	Zentralsgelenkshalsrahmen	Gummi	0	Beton	0
647	3	4.5	2	0	2	1	2	0	167.5	97	2019	winter	28	SIM	336	over	0	0	0	0	0	1	Grabner	Gummi	0	Rost	2
647	3	4.75	2	0	2	1	2	0	167.5	97	2019	winter	28	SIM	314	over	0	0	0	0	0	1	Grabner	Gummi	0	Rost	2
647	3	4.25	2	0	1	1	2	0	167.5	97	2019	winter	28	SIM	242	opt	0	0	0	0	0	1	Grabner	Gummi	0	Rost	1
647	3	4.5	2	0	2	1	2	0	167.5	97	2019	winter	28	SIM	284	over	0	0	0	0	0	1	Grabner	Gummi	0	Rost	2
647	3	4.25		0	2	1	2	0	167.5	97	2019	winter	28	SIM	224	opt	0	0	0	0	0	1	Grabner	Gummi	0	Rost	1
647	3	3.75	2	0	1	1	2	0	167.5	97	2019	winter	28	SIM	182	opt	0	0	0	0	0	1	Grabner	Gummi	0	Rost	1
647	3	3.75		0	1	1	2	0	167.5	97	2019	winter	28	SIM	177	opt	0	0	0	0	0	1	Grabner	Gummi	0	Rost	1
647	3	4	2	0	1	1	2	0	167.5	97	2019	winter	28	SIM	164	over	0	0	0	0	0	1	Zentralsgelenkshalsrahmen	Gummi	0	Beton	1
647	3	3.75		0	1	1	2	0	167.5	97	2019	winter	28	SIM	63	opt	0	0	0	1	1	1	Grabner	Gummi	0	Rost	1
647	3	3.75	2	0	1	1	2	0	167.5	97	2019	winter	28	SIM	58	opt	0	0	0	0	0	1	Zentralsgelenkshalsrahmen	Gummi	0	Beton	1
649	1	3.25	2	0	2	5	1	0	164.5	110	2019	spring	14	H	84	opt	1	1	0	0	0	3	Grabner	Beton	1	Beton	1
53	1	4.75	2	0	1	3	1	0	158	101	2017	spring	27	SIM	317	over	1	0	0	0	0	3	Grabner	Beton	1	Beton	1
53	1	5	3	0	1	2	1	0	158	101	2017	spring	27	SIM	405	over	1	0	0	0	0	2	Grabner	Beton	1	Beton	1
53	1	4.75	2	0	1	3	1	0	158	101	2017	spring	27	SIM	22	over	1	0	0	0	0	3	Grabner	Beton	1	Beton	1
590	3	4	2	0	1	3	1	0	168	100	2018	autumn	26	SIM	0	opt	0	0	0	0	0	3	Halsband_Kette	Gummi	0	Rost	1
602	3	3.25	1	0	1	2		0	170	122	2018	winter	33	SIM	64	opt	1	0	0	0	0	2	Halsband_Kette	Gummi	0	Rost	2
680	2	3.75	2	0	1	1	1	0	220	96	2019	spring	16	H	199	over	1	0	0	0	0	1	Sonstiges	Gummi	0	Beton	1
602	3	4	1	0	1	0		0	170	122	2018	winter	33	SIM			1	0	0	0	0	1	Halsband_Kette	Gummi	0	Rost	2
622	3	2.5	1	0	2	1	2	0	222	108	2019	winter	11	SIM	389	under	0	0	0	0	0	1	Halsband_Kette	Beton	0	Beton	1
622	3	2.75		0	1	1	2	0	222	108	2019	winter	11	SIM	341	under	0	0	0	0	0	1	Halsband_Kette	Beton	0	Beton	1
622	3	1	2	0	2	1	2	0	222	108	2019	winter	11	SIM	369	under	0	0	0	0	0	1	Halsband_Kette	Beton	0	Beton	1
693	3	3.75		1	2	2	2	0	152	105	2019	spring	9	SIM	199	opt	0	0	0	0	0	2	Grabner	Gummi	0	Rost	0
590	3	3.5	4	0	1	6	1	0	168	100	2018	autumn	26	SIM	99	opt	0	0	0	0	0	3	Halsband_Kette	Gummi	0	Rost	1
77	3	2.75	2	0	1	2	1	0	178	100.5	2017	spring	20	BS	481	under	0	0	0	0	1	2	Zentralsgelenkshalsrahmen	Gummi	0	Rost	1
77	3	2.5	2	0	2	0	1	0	178	100.5	2017	spring	20	BS			0	0	0	0	1	1	Sonstiges	Beton	0	Beton	1
590	3	3.25	2	0	1	5	1	0	168	100	2018	autumn	26	SIM	247	under	0	0	0	0	0	3	Halsband_Kette	Gummi	0	Rost	1
576	3	3.5	2	0	1	0	2	1	156	102.5	2018	autumn	8	SIM	68	opt	1	0	0	0	0	1	Zentralsgelenkshalsrahmen	Gummi	0	Rost	1
576	3	3.5	2	0	1	1	2	1	156	102.5	2018	autumn	8	SIM	25	opt	1	0	0	0	0	1	Zentralsgelenkshalsrahmen	Gummi	0	Rost	1
420	3	4	2	0	2	4	2	0	141.5	103.5	2018	spring	7	SIM	249	opt	0	0	0	0	1	3	Grabner	Gummi	0	Rost	2
580	1	3	3	0	1	1	1	0	143	100.5	2019	winter	39	H	128	opt	1	0	0	1	0	1	Zentralsgelenkshalsrahmen	Gummi	0	Rost	2
67	3	3.75	2	0	1	3	2	0	172.5	91.5	2017	winter	22	SIM	273	opt	1	1	0	0	0	3	Grabner	Beton	0	Beton	2
67	3	3.75		0	2	3	2	0	172.5	91.5	2017	winter	22	SIM	31	opt	1	1	0	0	0	3	Grabner	Beton	0	Beton	2
67	3	2.5		1	1	3	2	0	172.5	91.5	2017	winter	22	SIM	188	under	1	1	0	0	0	3	Grabner	Beton	0	Beton	2
67	3	3.25	5	0	2	3	2	0	172.5	91.5	2017	winter	22	SIM	119	opt	1	1	0	0	1	3	Grabner	Beton	0	Beton	2
67	3	2.5	4	1	1	3	2	0	172.5	91.5	2017	winter	22	SIM	61	under	1	1	0	0	1	3	Grabner	Beton	0	Beton	2
67	3	3.25	4	0	2	2	2	0	172.5	91.5	2017	winter	22	SIM	10	under	1	1	0	0	1	2	Grabner	Beton	0	Beton	2
647	3	3.25	2	0	1	5	2	0	167.5	97	2019	winter	28	SIM	108	opt	0	0	0	0	0	3	Zentralsgelenkshalsrahmen	Gummi	0	Beton	1
361	1	3	2	0	1	2	1	0	197	92	2018	spring	35	H	13	opt	1	0	0	0	0	2	Sonstiges	Beton	1	Beton	0
361	1	3.5	3	0	1	1	1	0	197	92	2018	spring	35	H	470	opt	1	0	0	0	0	1	Sonstiges	Beton	1	Beton	0
361	1	3	1	0	1	2	1	0	197	92	2018	spring	35	H	17	opt	1	0	0	0	0	2	Sonstiges	Beton	1	Beton	0
361	1	3	2	0	1	1	1	0	197	92	2018	spring	35	H	401	under	1	0	0	0	1	1	Sonstiges	Beton	1	Beton	0
361	1	2.75		0	1	1	1	0	197	92	2018	spring	35	H	423	under	1	0	0	0	0	1	Sonstiges	Beton	1	Beton	0
361	1	3	2	0	2	2	1	0	197	92	2018	spring	35	H	29	opt	1	0	0	0	0	2	Sonstiges	Beton	1	Beton	0
361	1	3	2	0	2	1	1	0	197	92	2018	spring	35	H	58	opt	1	0	0	0	0	1	Sonstiges	Beton	1	Beton	0
361	1	2.75	2	0	3	1	1	0	197	92	2018	spring	35	H	117	opt	1	0	0	0	0	1	Sonstiges	Beton	1	Beton	0
361	1	2.5	2	0	1	1	1	0	197	92	2018	spring	35	H	108		1	0	0	1	0	1	Sonstiges	Beton	1	Beton	0
361	1	3.25	2	0	3	1	1	0	197	92	2018	spring	35	H	110	opt	1	0	0	0	0	1	Sonstiges	Beton	1	Beton	0
361	1	2.75		0	1	1	1	0	197	92	2018	spring	35	H	132	opt	1	0	0	0	0	1	Sonstiges	Beton	1	Beton	0
361	1	3.5	1	0	1	1	1	0	197	92	2018	spring	35	H	10	opt	1	0	0	0	0	1	Sonstiges	Beton	1	Beton	0
361	1	2.5	3	0	2	1	1	0	197	92	2018	spring	35	H	98		1	0	0	0	0	1	Sonstiges	Beton	1	Beton	0
361	1	2.25	1	0	3	1	1	0	197	92	2018	spring	35	H	30	under	1	0	1	0	0	1	Sonstiges	Beton	1	Beton	0
361	1	3	2	0	2	0	1	0	197	92	2018	spring	35	H			1	0	0	0	0	1	Sonstiges	Beton	1	Beton	0
278	3	3.5		0	1	1	1	0	175	102	2017	autumn	36	BS	315	opt	1	0	0	0	0	1	Zentralsgelenkshalsrahmen	Gummi	0	Rost	1
278	3	3.25		0	1	1	1	0	175	102	2017	autumn	36	BS	323	opt	1	0	0	0	0	1	Zentralsgelenkshalsrahmen	Gummi	0	Rost	1
278	3	3.5	2	0	1	1	1	0	175	102	2017	autumn	36	BS	151	over	1	0	0	0	0	1	Zentralsgelenkshalsrahmen	Gummi	0	Rost	1
278	3	3.75	2	0	1	1	1	0	175	102	2017	autumn	36	BS	249	opt	1	0	0	0	0	1	Zentralsgelenkshalsrahmen	Gummi	0	Rost	1
539	3	2.75	2	0	2	4	2	0	151	103	2018	autumn	17	SIM	509	under	0	0	0	0	1	3	Grabner	Beton	0	Rost	1
278	3	3	2	0	1	1	1	0	175	102	2017	autumn	36	BS	34	opt	1	0	0	0	0	1	Zentralsgelenkshalsrahmen	Gummi	0	Rost	1
739	3	4.75	2	0	2	1	1	0	147	100	2019	summer	31	SIM	482	over	0	0	0	0	0	1	Grabner	Gummi	0	Rost	1
739	3	3	2	0	2	3	1	0	147	100	2019	summer	31	SIM	94	under	0	0	0	0	0	3	Grabner	Gummi	0	Rost	1
739	3	4.75	2	0	1	1	1	0	147	100	2019	summer	31	SIM	337	over	0	0	0	1	0	1	Grabner	Gummi	0	Rost	1
739	3	4.5	1	0	2	2	1	0	147	100	2019	summer	31	SIM	170	over	0	0	0	0	1	2	Grabner	Gummi	0	Rost	1
739	3	4	2	0	3	1	1	0	147	100	2019	summer	31	SIM	215	opt	0	0	0	0	0	1	Grabner	Gummi	0	Rost	1
739	3	4.5	2	0	3	2	1	0	147	100	2019	summer	31	SIM	9	over	0	0	0	0	0	2	Grabner	Gummi	0	Rost	1
739	3	3.75	4	0	2	1	1	0	147	100	2019	summer	31	SIM	280	opt	0	0	0	1	0	1	Grabner	Gummi	0	Rost	1
739	3	4.25	2	0	1	1	1	0	147	100	2019	summer	31	SIM	320	opt	0	0	0	0	0	1	Grabner	Gummi	0	Rost	1
10	3	3.25	5	0	1	1	2	0	158.5	100	2016	winter	37	BS	12	opt	1	0	0	0	1	1	Zentralsgelenkshalsrahmen	Gummi	0	Rost	2
210	3	3.75	1	0	1	2	1	1	177	99	2017	summer	39	BS	330	opt	1	0	1	0	0	2	Halsband_Kette	Gummi	0	Rost	2
59	3	3.25	1	0	2	3	2	1	167	95.5	2017	winter	58	other	216	under	1	1	0	0	0	3	Halsband_Kette	Gummi	0	Rost	1
358	3	2.75	2	0	1	7	2	1	170	103	2018	spring	29	SIM	41	under	1	1	0	0	0	3	Zentralsgelenkshalsrahmen	Gummi	0	Rost	1
358	3	4.25	2	0	1	7	2	1	170	103	2018	spring	29	other	386	opt	1	1	0	0	0	3	Zentralsgelenkshalsrahmen	Gummi	0	Rost	2
149	3	3.75	2	1	2	1	1	0	159	105	2017	summer	20	SIM	58	opt	0	0	0	0	0	1	Grabner	Gummi	0	Rost	2
81	3	4.75	2	0	1	1	1	0	155.5	100.5	2017	spring	25	SIM	156	over	0	0	0	0	1	1	Grabner	Gummi	0	Rost	2
81	3	4.25	2	0	2	1	1	0	155.5	100.5	2017	spring	25	SIM	125	over	0	0	0	0	0	1	Grabner	Gummi	0	Rost	2
81	3	4	2	0	1	1	1	0	155.5	100.5	2017	spring	25	SIM	117	over	0	0	0	0	0	1	Grabner	Gummi	0	Rost	2
81	3	3.75	3	0	1	1	1	0	155.5	100.5	2017	spring	25	SIM	103	opt	0	0	0	0	0	1	Grabner	Gummi	0	Rost	2
81	3	4	2	0	2	1	1	0	155.5	100.5	2017	spring	25	SIM	128	over	0	0	0	0	0	1	Grabner	Gummi	0	Rost	2
81	3	3.5	1	0	3	1	1	0	155.5	100.5	2017	spring	25	SIM	26	opt	0	0	0	0	1	1	Grabner	Gummi	0	Rost	2
81	3	3.75	2	0	2	1	1	0	155.5	100.5	2017	spring	25	SIM	8	opt	0	0	0	0	1	1	Grabner	Gummi	0	Rost	2
81	3	4	2	0	3	1	1	0	155.5	100.5	2017	spring	25	SIM	94	opt	0	0	0	0	0	1	Grabner	Gummi	0	Rost	2
81	3	4.25	2	0	2	1	1	0	155.5	100.5	2017	spring	25	SIM	57	over	0	0	0	0	0	1	Grabner	Gummi	0	Rost	2
382	3	3.75		0	1	1	1	0	166	102	2018	spring	37	SIM	93	opt	0	0	0	0	0	1	Grabner	Gummi	0	Rost	1
382	3	3.25		0	1	0	1	0	166	102	2018	spring	37	other	11	under	0	0	0	0	0	1	Grabner	Gummi	0	Rost	1
745	3	3.75	2	0	1	5	1	0	235	109	2019	summer	30	SIM	134	opt	1	0	0	0	1	3	Sonstiges	Beton	0	Beton	1
745	3	4.25		0	1	5	1	0	235	109	2019	summer	30	SIM	336	opt	1	0	0	0	0	3	Sonstiges	Beton	0	Beton	1
745	3	4	1	1	1	6	1	0	235	109	2019	summer	30	SIM	356	opt	1	0	0	0	1	3	Sonstiges	Beton	0	Beton	1
745	3	3.5	2	0	1	4	1	0	235	109	2019	summer	30	SIM	25	opt	1	0	0	0	0	3	Sonstiges	Beton	0	Beton	1
81	3	4	1	0	2	0	1	0	155.5	100.5	2017	spring	25	SIM	259	opt	0	0	0	0	0	1	Grabner	Gummi	0	Rost	2
67	3	3.25	1	0	1	1	2	0	172.5	91.5	2017	winter	22	SIM	33	opt	1	1	0	0	1	1	Grabner	Beton	0	Beton	2
151	3	3.5	3	0	1	4	2	0	221	91	2017	summer	14	SIM	244	opt	1	0	0	0	0	3	Sonstiges	Gummi	0	Beton	0
166	3	2.5	3	0	2	1	1	0	151.5	103.5	2017	summer	27	SIM	270	under	0	0	0	0	1	1	Grabner	Gummi	0	Rost	1
166	3	3.5	2	0	3	1	1	0	151.5	103.5	2017	summer	27	SIM	124	opt	0	0	0	0	1	1	Grabner	Gummi	0	Rost	2
310	3	4	2	0	2	1	1	0	165	102	2018	winter	24	SIM	2	opt	0	0	0	0	0	1	Grabner	Beton	0	Beton	1
715	2	2.5	2	0	2	2	1	0	175	106	2019	summer	36	BS	521	under	0	1	0	0	0	2	Grabner	Gummi	0	Beton	1
504	1	2.75	2	0	1	1	1	0	170	104	2018	summer	45	H	128	opt	1	0	0	0	0	1	Zentralsgelenkshalsrahmen	Gummi	0	Rost	1
663	3	4.25	1	0	1	3	1	0	160	103.5	2019	spring	25	SIM	195	over	0	0	0	0	0	3	Sonstiges	Gummi	0	Rost	0
114	3	3.75	3	0	2	1	2	0	179	109	2017	spring	17	BS	288	opt	1	1	0	0	0	1	Sonstiges	Gummi	0	Rost	2
114	3	3.75	4	0	3	1	2	0	179	109	2017	spring	17	BS	204	opt	1	1	0	0	0	1	Sonstiges	Gummi	0	Rost	2
697	3	3	2	0	1	2	1	1	180	100	2019	spring	19	BS	422	under	1	0	0	0	0	2	Zentralsgelenkshalsrahmen	Gummi	0	Rost	2
697	3	4	2	0	1	5	1	1	180	100	2019	spring	19	SIM	2	opt	1	0	0	0	0	3	Zentralsgelenkshalsrahmen	Gummi	0	Rost	2
350	1	2.5	1	0	2	0	1	0	165	95	2018	spring	42	H	161		1	0	0	0	0	1	Grabner	Beton	1	Beton	1
350	1	2.5	2	0	2	1	1	0	165	95	2018	spring	42	H	94		1	0	0	0	0	1	Grabner	Beton	1	Beton	1
582	3	3.5	2	0	1	3	2	0	168	100	2018	autumn	10	SIM	150	opt	0	0	0	0	0	3	Halsband_Kette	Gummi	0	Rost	2
587	3	3.75	2	0	2	5	1	0	140	104	2018	autumn	22	SIM	176	opt	0	0	0	1	1	3	Grabner	Gummi	0	Rost	1
594	3	4	2	0	2	8	1	0	169	102	2018	winter	24	SIM	267	opt	0	0	0	0	0	3	Grabner	Gummi	0	Rost	2
647	3	4.25	2	0	2	5	2	0	167.5	97	2019	winter	28	SIM	431	opt	0	0	0	0	0	3	Grabner	Gummi	0	Rost	2
516	3	4	2	0	1	2	1	1	171	100	2018	autumn	30	SIM	401	opt	1	1	0	0	0	2	Zentralsgelenkshalsrahmen	Gummi	0	Rost	1
516	3	2.75	1	0	1	3	1	1	171	100	2018	autumn	30	SIM	109	under	1	1	0	0	0	3	Zentralsgelenkshalsrahmen	Gummi	0	Rost	1
516	3	3	1	0	1	2	1	1	171	100	2018	autumn	30	BS	341	under	1	1	1	0	0	2	Zentralsgelenkshalsrahmen	Gummi	0	Rost	1
210	3	2.75	2	0	1	2	1	1	177	99	2017	summer	39	BS	76	opt	1	0	0	0	0	2	Halsband_Kette	Gummi	0	Rost	2
686	3	4.25	2	0	1	2	1	0	240.5	131.5	2019	spring	20	SIM	415	opt	1	0	0	0	0	2	Sonstiges	Gummi	0	Beton	1
686	3	3.5	1	0	2	3	1	0	240.5	131.5	2019	spring	20	SIM	22	opt	1	0	0	0	0	3	Sonstiges	Gummi	0	Beton	1
686	3	4	2	0	1	2	1	0	240.5	131.5	2019	spring	20	SIM	319	opt	1	0	0	0	0	2	Sonstiges	Gummi	0	Beton	1
686	3	3.75	2	0	1	2	1	0	240.5	131.5	2019	spring	20	SIM	40	opt	1	0	0	0	0	2	Sonstiges	Gummi	0	Beton	1
278	3	1.75	2	0	1	4	1	0	175	102	2017	autumn	36	BS	88	under	1	0	0	0	1	3	Zentralsgelenkshalsrahmen	Gummi	0	Rost	1
241	3	3.75		0	1	2	2	0	167.5	110	2017	autumn	28	SIM	315	opt	1	0	0	0	0	2	Grabner	Gummi	0	Rost	1
602	3	3.5	1	0	1	1		0	170	122	2018	winter	33	SIM	267	opt	1	0	0	0	0	1	Halsband_Kette	Gummi	0	Rost	2
53	1	4	2	0	2	2	1	0	158	101	2017	spring	27	SIM	366	opt	1	0	0	0	0	2	Grabner	Beton	1	Beton	1
473	3	2.75	4	0	2	3	1	0	167	101	2018	summer	52	SIM	176	under	0	0	0	0	0	3	Halsband_Kette	Gummi	0	Rost	1
473	3	3.5	2	0	1	2	1	0	167	101	2018	summer	52	SIM	265	opt	0	0	0	0	0	2	Halsband_Kette	Gummi	0	Rost	1
473	3	4.25	2	0	2	3	1	0	167	101	2018	summer	52	SIM	67	over	0	0	0		1	3	Grabner	Beton	0	Rost	2
473	3	3.5		0	1	2	1	0	167	101	2018	summer	52	SIM	247	opt	0	0	0	0	0	2	Halsband_Kette	Gummi	0	Rost	1
53	1	3.25	3	0	2	1	1	0	158	101	2017	spring	27	SIM	48	opt	1	0	0	0	0	1	Grabner	Beton	1	Beton	1
53	1	3.75	2	0	2	1	1	0	158	101	2017	spring	27	other	61	opt	1	0	0	0	0	1	Grabner	Beton	1	Beton	1
53	1	3.5	4	0	1	1	1	0	158	101	2017	spring	27	SIM	39	opt	1	0	0	0	0	1	Grabner	Beton	1	Beton	1
53	1	3.5	2	0	2	1	1	0	158	101	2017	spring	27	SIM	39	opt	1	0	0	0	0	1	Grabner	Beton	1	Beton	1
53	1	3.75	4	0	1	1	1	0	158	101	2017	spring	27	SIM	48	opt	1	0	0	0	0	1	Grabner	Beton	1	Beton	1
538	3	2.75	1	0	1	9	1	1	158	95	2018	autumn	13	other	107	under	1	1	0	0	1	3	Zentralsgelenkshalsrahmen	Gummi	0	Beton	0
747	3	3.25		0	1	5	1	0	157	100	2019	summer	42	SIM	247	under	0	0	1	0	1	3	Sonstiges	Gummi	0	Rost	2
747	3	3.5		0	1	5	1	0	157	100	2019	summer	42	SIM	134	opt	0	0	0	0	1	3	Sonstiges	Gummi	0	Rost	2
747	3	2.75	5	0	1	4	1	0	157	100	2019	summer	42	SIM	0	under	0	0	0	0	1	3	Sonstiges	Gummi	0	Rost	2
363	3	4	2	0	1	7	2	0	170	100	2018	spring	54	SIM	5	opt	1	0	0	0	1	3	Zentralsgelenkshalsrahmen	Gummi	0	Beton	1
395	3	3.5	1	1	1	4	1	0	166.5	97	2018	spring	24	SIM	170	opt	0	0	0	0	0	3	Grabner	Gummi	0	Rost	2
395	3	3.5	2	0	1	4	1	0	166.5	97	2018	spring	24	SIM	153	opt	0	0	0	0	0	3	Grabner	Gummi	0	Rost	2
395	3	3.75	2	0	2	4	1	0	166.5	97	2018	spring	24	SIM	229	opt	0	0	0	0	0	3	Grabner	Gummi	0	Rost	2
152	3	3.5	2	0	1	5	1	0	173.5	105	2017	summer	18	SIM	133	opt	1	0	0	0	0	3	Grabner	Gummi	0	Beton	2
315	3	3.5	2	0	2	2	2	0	159	95	2018	winter	21	SIM	114	opt	0	0	0	0	0	2	Grabner	Gummi	0	Rost	1
315	3	3.25	2	0	2	2	2	0	159	95	2018	winter	21	SIM	133	opt	0	0	0	0	0	2	Grabner	Gummi	0	Rost	1
315	3	3.75	2	0	2	2	2	0	159	95	2018	winter	21	SIM	19	opt	0	0	0	0	0	2	Grabner	Gummi	0	Rost	1
315	3	4.25	2	0	1	1	2	0	159	95	2018	winter	21	SIM	324	opt	0	0	0	0	0	1	Grabner	Gummi	0	Rost	1
350	1	3	1	0	1	8	1	0	165	95	2018	spring	42	other	136	under	1	0	0	0	0	3	Grabner	Beton	1	Beton	1
[truncated: 135 more rows]
